# Supplementary material for: Modification of the equine gastrointestinal microbiota by Jerusalem artichoke meal supplementation
Source: PLoS One. 2019 Aug 8;14(8):e0220553. doi: 10.1371/journal.pone.0220553 (PMC6687111; doi:10.1371/journal.pone.0220553)
Supplement: S1 Table — (XLSX) [file pone.0220553.s003.xlsx]

## Sheet: Tabelle1
S1 Table: Library composition including individual primers for each sample and two mock communities
sample ID	barcode sequence	UniTag 1-27-DegS	UniTag2-338R-I	UniTag2-338R-II	digesta Source	diet supplementation	library
1	CTGGATAA	GAGCCGTAGCCAGTCTGCGTTYGATYMTGGCTCAG	GCCGTGACCGTGACATCGGCWGCCTCCCGTAGGAGT	GCCGTGACCGTGACACGGCWGCCACCCGTAGGTGT	caecum	jerusalem artichoke meal	b11747
2	ATAAGGTC	GAGCCGTAGCCAGTCTGCGTTYGATYMTGGCTCAG	GCCGTGACCGTGACATCGGCWGCCTCCCGTAGGAGT	GCCGTGACCGTGACACGGCWGCCACCCGTAGGTGT	gaster mix	jerusalem artichoke meal	b11747
3	AATAAGGA	GAGCCGTAGCCAGTCTGCGTTYGATYMTGGCTCAG	GCCGTGACCGTGACATCGGCWGCCTCCCGTAGGAGT	GCCGTGACCGTGACACGGCWGCCACCCGTAGGTGT	gaster nonglandularis	jerusalem artichoke meal	b11747
4	TACTTATC	GAGCCGTAGCCAGTCTGCGTTYGATYMTGGCTCAG	GCCGTGACCGTGACATCGGCWGCCTCCCGTAGGAGT	GCCGTGACCGTGACACGGCWGCCACCCGTAGGTGT	gaster glandularis	jerusalem artichoke meal	b11747
5	ATCTCAGT	GAGCCGTAGCCAGTCTGCGTTYGATYMTGGCTCAG	GCCGTGACCGTGACATCGGCWGCCTCCCGTAGGAGT	GCCGTGACCGTGACACGGCWGCCACCCGTAGGTGT	colon ventral	jerusalem artichoke meal	b11747
6	GTCAACGT	GAGCCGTAGCCAGTCTGCGTTYGATYMTGGCTCAG	GCCGTGACCGTGACATCGGCWGCCTCCCGTAGGAGT	GCCGTGACCGTGACACGGCWGCCACCCGTAGGTGT	colon dorsal	jerusalem artichoke meal	b11747
7	ATGTTCCA	GAGCCGTAGCCAGTCTGCGTTYGATYMTGGCTCAG	GCCGTGACCGTGACATCGGCWGCCTCCCGTAGGAGT	GCCGTGACCGTGACACGGCWGCCACCCGTAGGTGT	colon transversum	jerusalem artichoke meal	b11747
8	CGTCTGAG	GAGCCGTAGCCAGTCTGCGTTYGATYMTGGCTCAG	GCCGTGACCGTGACATCGGCWGCCTCCCGTAGGAGT	GCCGTGACCGTGACACGGCWGCCACCCGTAGGTGT	small intestine	placebo	b11747
9	CCAAGTCA	GAGCCGTAGCCAGTCTGCGTTYGATYMTGGCTCAG	GCCGTGACCGTGACATCGGCWGCCTCCCGTAGGAGT	GCCGTGACCGTGACACGGCWGCCACCCGTAGGTGT	gaster nonglandularis	placebo	b11747
10	GGAGTATG	GAGCCGTAGCCAGTCTGCGTTYGATYMTGGCTCAG	GCCGTGACCGTGACATCGGCWGCCTCCCGTAGGAGT	GCCGTGACCGTGACACGGCWGCCACCCGTAGGTGT	gaster glandularis	placebo	b11747
11	TGGTTGAC	GAGCCGTAGCCAGTCTGCGTTYGATYMTGGCTCAG	GCCGTGACCGTGACATCGGCWGCCTCCCGTAGGAGT	GCCGTGACCGTGACACGGCWGCCACCCGTAGGTGT	gaster mix	placebo	b11747
12	GCCTCATC	GAGCCGTAGCCAGTCTGCGTTYGATYMTGGCTCAG	GCCGTGACCGTGACATCGGCWGCCTCCCGTAGGAGT	GCCGTGACCGTGACACGGCWGCCACCCGTAGGTGT	caecum	placebo	b11747
13	TTCTGAAC	GAGCCGTAGCCAGTCTGCGTTYGATYMTGGCTCAG	GCCGTGACCGTGACATCGGCWGCCTCCCGTAGGAGT	GCCGTGACCGTGACACGGCWGCCACCCGTAGGTGT	colon ventral	placebo	b11747
16	GAGTTCAT	GAGCCGTAGCCAGTCTGCGTTYGATYMTGGCTCAG	GCCGTGACCGTGACATCGGCWGCCTCCCGTAGGAGT	GCCGTGACCGTGACACGGCWGCCACCCGTAGGTGT	gaster nonglandularis	jerusalem artichoke meal	b11747
17	CTTCATGG	GAGCCGTAGCCAGTCTGCGTTYGATYMTGGCTCAG	GCCGTGACCGTGACATCGGCWGCCTCCCGTAGGAGT	GCCGTGACCGTGACACGGCWGCCACCCGTAGGTGT	gaster glandularis	jerusalem artichoke meal	b11747
18	TCAGGCGA	GAGCCGTAGCCAGTCTGCGTTYGATYMTGGCTCAG	GCCGTGACCGTGACATCGGCWGCCTCCCGTAGGAGT	GCCGTGACCGTGACACGGCWGCCACCCGTAGGTGT	gaster mix	jerusalem artichoke meal	b11747
19	AGAGATAA	GAGCCGTAGCCAGTCTGCGTTYGATYMTGGCTCAG	GCCGTGACCGTGACATCGGCWGCCTCCCGTAGGAGT	GCCGTGACCGTGACACGGCWGCCACCCGTAGGTGT	caecum	jerusalem artichoke meal	b11747
20	GGTCAGAT	GAGCCGTAGCCAGTCTGCGTTYGATYMTGGCTCAG	GCCGTGACCGTGACATCGGCWGCCTCCCGTAGGAGT	GCCGTGACCGTGACACGGCWGCCACCCGTAGGTGT	colon ventral	jerusalem artichoke meal	b11747
21	CCGTCTGC	GAGCCGTAGCCAGTCTGCGTTYGATYMTGGCTCAG	GCCGTGACCGTGACATCGGCWGCCTCCCGTAGGAGT	GCCGTGACCGTGACACGGCWGCCACCCGTAGGTGT	colon dorsal	jerusalem artichoke meal	b11747
22	GGAGCGCA	GAGCCGTAGCCAGTCTGCGTTYGATYMTGGCTCAG	GCCGTGACCGTGACATCGGCWGCCTCCCGTAGGAGT	GCCGTGACCGTGACACGGCWGCCACCCGTAGGTGT	colon transversum	jerusalem artichoke meal	b11747
57	CGACCGCG	GAGCCGTAGCCAGTCTGCGTTYGATYMTGGCTCAG	GCCGTGACCGTGACATCGGCWGCCTCCCGTAGGAGT	GCCGTGACCGTGACACGGCWGCCACCCGTAGGTGT	colon transversum	placebo	b11747
24	CGTCCTCC	GAGCCGTAGCCAGTCTGCGTTYGATYMTGGCTCAG	GCCGTGACCGTGACATCGGCWGCCTCCCGTAGGAGT	GCCGTGACCGTGACACGGCWGCCACCCGTAGGTGT	gaster glandularis	jerusalem artichoke meal	b11747
25	AGTACTGA	GAGCCGTAGCCAGTCTGCGTTYGATYMTGGCTCAG	GCCGTGACCGTGACATCGGCWGCCTCCCGTAGGAGT	GCCGTGACCGTGACACGGCWGCCACCCGTAGGTGT	gaster mix	jerusalem artichoke meal	b11747
26	CGCGCCAG	GAGCCGTAGCCAGTCTGCGTTYGATYMTGGCTCAG	GCCGTGACCGTGACATCGGCWGCCTCCCGTAGGAGT	GCCGTGACCGTGACACGGCWGCCACCCGTAGGTGT	caecum	jerusalem artichoke meal	b11747
27	TAATACGT	GAGCCGTAGCCAGTCTGCGTTYGATYMTGGCTCAG	GCCGTGACCGTGACATCGGCWGCCTCCCGTAGGAGT	GCCGTGACCGTGACACGGCWGCCACCCGTAGGTGT	colon ventral	jerusalem artichoke meal	b11747
58	TCGTCGCC	GAGCCGTAGCCAGTCTGCGTTYGATYMTGGCTCAG	GCCGTGACCGTGACATCGGCWGCCTCCCGTAGGAGT	GCCGTGACCGTGACACGGCWGCCACCCGTAGGTGT	gaster glandularis	placebo	b11747
31	GGCCAGTA	GAGCCGTAGCCAGTCTGCGTTYGATYMTGGCTCAG	GCCGTGACCGTGACATCGGCWGCCTCCCGTAGGAGT	GCCGTGACCGTGACACGGCWGCCACCCGTAGGTGT	small intestine	jerusalem artichoke meal	b11747
32	CTGAGTTC	GAGCCGTAGCCAGTCTGCGTTYGATYMTGGCTCAG	GCCGTGACCGTGACATCGGCWGCCTCCCGTAGGAGT	GCCGTGACCGTGACACGGCWGCCACCCGTAGGTGT	small intestine	placebo	b11747
33	TCTCTACC	GAGCCGTAGCCAGTCTGCGTTYGATYMTGGCTCAG	GCCGTGACCGTGACATCGGCWGCCTCCCGTAGGAGT	GCCGTGACCGTGACACGGCWGCCACCCGTAGGTGT	gaster nonglandularis	placebo	b11747
34	CCGAGGCG	GAGCCGTAGCCAGTCTGCGTTYGATYMTGGCTCAG	GCCGTGACCGTGACATCGGCWGCCTCCCGTAGGAGT	GCCGTGACCGTGACACGGCWGCCACCCGTAGGTGT	gaster glandularis	placebo	b11747
35	GAAGCTCG	GAGCCGTAGCCAGTCTGCGTTYGATYMTGGCTCAG	GCCGTGACCGTGACATCGGCWGCCTCCCGTAGGAGT	GCCGTGACCGTGACACGGCWGCCACCCGTAGGTGT	gaster mix	placebo	b11747
36	AAGGTAAG	GAGCCGTAGCCAGTCTGCGTTYGATYMTGGCTCAG	GCCGTGACCGTGACATCGGCWGCCTCCCGTAGGAGT	GCCGTGACCGTGACACGGCWGCCACCCGTAGGTGT	caecum	placebo	b11747
37	ATGCGATT	GAGCCGTAGCCAGTCTGCGTTYGATYMTGGCTCAG	GCCGTGACCGTGACATCGGCWGCCTCCCGTAGGAGT	GCCGTGACCGTGACACGGCWGCCACCCGTAGGTGT	colon ventral	placebo	b11747
38	AAGATCGT	GAGCCGTAGCCAGTCTGCGTTYGATYMTGGCTCAG	GCCGTGACCGTGACATCGGCWGCCTCCCGTAGGAGT	GCCGTGACCGTGACACGGCWGCCACCCGTAGGTGT	colon dorsal	placebo	b11747
39	ATATAGGA	GAGCCGTAGCCAGTCTGCGTTYGATYMTGGCTCAG	GCCGTGACCGTGACATCGGCWGCCTCCCGTAGGAGT	GCCGTGACCGTGACACGGCWGCCACCCGTAGGTGT	colon transversum	placebo	b11747
41	TATATTGA	GAGCCGTAGCCAGTCTGCGTTYGATYMTGGCTCAG	GCCGTGACCGTGACATCGGCWGCCTCCCGTAGGAGT	GCCGTGACCGTGACACGGCWGCCACCCGTAGGTGT	gaster glandularis	placebo	b11747
42	TCCGACCT	GAGCCGTAGCCAGTCTGCGTTYGATYMTGGCTCAG	GCCGTGACCGTGACATCGGCWGCCTCCCGTAGGAGT	GCCGTGACCGTGACACGGCWGCCACCCGTAGGTGT	gaster mix	placebo	b11747
43	TCCAGCTC	GAGCCGTAGCCAGTCTGCGTTYGATYMTGGCTCAG	GCCGTGACCGTGACATCGGCWGCCTCCCGTAGGAGT	GCCGTGACCGTGACACGGCWGCCACCCGTAGGTGT	caecum	placebo	b11747
44	GCTTGATG	GAGCCGTAGCCAGTCTGCGTTYGATYMTGGCTCAG	GCCGTGACCGTGACATCGGCWGCCTCCCGTAGGAGT	GCCGTGACCGTGACACGGCWGCCACCCGTAGGTGT	colon ventral	placebo	b11747
47	GTAAGAAG	GAGCCGTAGCCAGTCTGCGTTYGATYMTGGCTCAG	GCCGTGACCGTGACATCGGCWGCCTCCCGTAGGAGT	GCCGTGACCGTGACACGGCWGCCACCCGTAGGTGT	gaster nonglandularis	jerusalem artichoke meal	b11747
49	GAACGCTG	GAGCCGTAGCCAGTCTGCGTTYGATYMTGGCTCAG	GCCGTGACCGTGACATCGGCWGCCTCCCGTAGGAGT	GCCGTGACCGTGACACGGCWGCCACCCGTAGGTGT	gaster mix	jerusalem artichoke meal	b11747
50	CTGACCGG	GAGCCGTAGCCAGTCTGCGTTYGATYMTGGCTCAG	GCCGTGACCGTGACATCGGCWGCCTCCCGTAGGAGT	GCCGTGACCGTGACACGGCWGCCACCCGTAGGTGT	caecum	jerusalem artichoke meal	b11747
52	CATCAGTT	GAGCCGTAGCCAGTCTGCGTTYGATYMTGGCTCAG	GCCGTGACCGTGACATCGGCWGCCTCCCGTAGGAGT	GCCGTGACCGTGACACGGCWGCCACCCGTAGGTGT	colon dorsal	jerusalem artichoke meal	b11747
53	ACCGGAAT	GAGCCGTAGCCAGTCTGCGTTYGATYMTGGCTCAG	GCCGTGACCGTGACATCGGCWGCCTCCCGTAGGAGT	GCCGTGACCGTGACACGGCWGCCACCCGTAGGTGT	colon transversum	jerusalem artichoke meal	b11747
55	TACCTACT	GAGCCGTAGCCAGTCTGCGTTYGATYMTGGCTCAG	GCCGTGACCGTGACATCGGCWGCCTCCCGTAGGAGT	GCCGTGACCGTGACACGGCWGCCACCCGTAGGTGT	small intestine	placebo	b11747
56	TGCCTCTC	GAGCCGTAGCCAGTCTGCGTTYGATYMTGGCTCAG	GCCGTGACCGTGACATCGGCWGCCTCCCGTAGGAGT	GCCGTGACCGTGACACGGCWGCCACCCGTAGGTGT	small intestine	jerusalem artichoke meal	b11747
Mock.I.lib.1	GATGATAA	GAGCCGTAGCCAGTCTGCGTTYGATYMTGGCTCAG	GCCGTGACCGTGACATCGGCWGCCTCCCGTAGGAGT	GCCGTGACCGTGACACGGCWGCCACCCGTAGGTGT	mock	NA	b11747
Mock.III.lib.1	ACTGCTCT	GAGCCGTAGCCAGTCTGCGTTYGATYMTGGCTCAG	GCCGTGACCGTGACATCGGCWGCCTCCCGTAGGAGT	GCCGTGACCGTGACACGGCWGCCACCCGTAGGTGT	mock	NA	b11747
59	CTGGATAA	GAGCCGTAGCCAGTCTGCGTTYGATYMTGGCTCAG	GCCGTGACCGTGACATCGGCWGCCTCCCGTAGGAGT	GCCGTGACCGTGACACGGCWGCCACCCGTAGGTGT	gaster mix	placebo	b11748
60	ATAAGGTC	GAGCCGTAGCCAGTCTGCGTTYGATYMTGGCTCAG	GCCGTGACCGTGACATCGGCWGCCTCCCGTAGGAGT	GCCGTGACCGTGACACGGCWGCCACCCGTAGGTGT	caecum	placebo	b11748
61	AATAAGGA	GAGCCGTAGCCAGTCTGCGTTYGATYMTGGCTCAG	GCCGTGACCGTGACATCGGCWGCCTCCCGTAGGAGT	GCCGTGACCGTGACACGGCWGCCACCCGTAGGTGT	colon ventral	placebo	b11748
62	TACTTATC	GAGCCGTAGCCAGTCTGCGTTYGATYMTGGCTCAG	GCCGTGACCGTGACATCGGCWGCCTCCCGTAGGAGT	GCCGTGACCGTGACACGGCWGCCACCCGTAGGTGT	colon dorsal	placebo	b11748
64	ATCTCAGT	GAGCCGTAGCCAGTCTGCGTTYGATYMTGGCTCAG	GCCGTGACCGTGACATCGGCWGCCTCCCGTAGGAGT	GCCGTGACCGTGACACGGCWGCCACCCGTAGGTGT	small intestine	placebo	b11748
65	GTCAACGT	GAGCCGTAGCCAGTCTGCGTTYGATYMTGGCTCAG	GCCGTGACCGTGACATCGGCWGCCTCCCGTAGGAGT	GCCGTGACCGTGACACGGCWGCCACCCGTAGGTGT	gaster nonglandularis	jerusalem artichoke meal	b11748
71	ATGTTCCA	GAGCCGTAGCCAGTCTGCGTTYGATYMTGGCTCAG	GCCGTGACCGTGACATCGGCWGCCTCCCGTAGGAGT	GCCGTGACCGTGACACGGCWGCCACCCGTAGGTGT	colon transversum	jerusalem artichoke meal	b11748
66	CGTCTGAG	GAGCCGTAGCCAGTCTGCGTTYGATYMTGGCTCAG	GCCGTGACCGTGACATCGGCWGCCTCCCGTAGGAGT	GCCGTGACCGTGACACGGCWGCCACCCGTAGGTGT	gaster glandularis	jerusalem artichoke meal	b11748
67	CCAAGTCA	GAGCCGTAGCCAGTCTGCGTTYGATYMTGGCTCAG	GCCGTGACCGTGACATCGGCWGCCTCCCGTAGGAGT	GCCGTGACCGTGACACGGCWGCCACCCGTAGGTGT	gaster mix	jerusalem artichoke meal	b11748
68	GGAGTATG	GAGCCGTAGCCAGTCTGCGTTYGATYMTGGCTCAG	GCCGTGACCGTGACATCGGCWGCCTCCCGTAGGAGT	GCCGTGACCGTGACACGGCWGCCACCCGTAGGTGT	caecum	jerusalem artichoke meal	b11748
69	TGGTTGAC	GAGCCGTAGCCAGTCTGCGTTYGATYMTGGCTCAG	GCCGTGACCGTGACATCGGCWGCCTCCCGTAGGAGT	GCCGTGACCGTGACACGGCWGCCACCCGTAGGTGT	colon ventral	jerusalem artichoke meal	b11748
30	GCCTCATC	GAGCCGTAGCCAGTCTGCGTTYGATYMTGGCTCAG	GCCGTGACCGTGACATCGGCWGCCTCCCGTAGGAGT	GCCGTGACCGTGACACGGCWGCCACCCGTAGGTGT	small intestine	jerusalem artichoke meal	b11748
72	TTCTGAAC	GAGCCGTAGCCAGTCTGCGTTYGATYMTGGCTCAG	GCCGTGACCGTGACATCGGCWGCCTCCCGTAGGAGT	GCCGTGACCGTGACACGGCWGCCACCCGTAGGTGT	small intestine	jerusalem artichoke meal	b11748
73	GAGTTCAT	GAGCCGTAGCCAGTCTGCGTTYGATYMTGGCTCAG	GCCGTGACCGTGACATCGGCWGCCTCCCGTAGGAGT	GCCGTGACCGTGACACGGCWGCCACCCGTAGGTGT	gaster nonglandularis	jerusalem artichoke meal	b11748
75	CTTCATGG	GAGCCGTAGCCAGTCTGCGTTYGATYMTGGCTCAG	GCCGTGACCGTGACATCGGCWGCCTCCCGTAGGAGT	GCCGTGACCGTGACACGGCWGCCACCCGTAGGTGT	gaster mix	jerusalem artichoke meal	b11748
76	TCAGGCGA	GAGCCGTAGCCAGTCTGCGTTYGATYMTGGCTCAG	GCCGTGACCGTGACATCGGCWGCCTCCCGTAGGAGT	GCCGTGACCGTGACACGGCWGCCACCCGTAGGTGT	caecum	jerusalem artichoke meal	b11748
77	AGAGATAA	GAGCCGTAGCCAGTCTGCGTTYGATYMTGGCTCAG	GCCGTGACCGTGACATCGGCWGCCTCCCGTAGGAGT	GCCGTGACCGTGACACGGCWGCCACCCGTAGGTGT	colon ventral	jerusalem artichoke meal	b11748
80	GGTCAGAT	GAGCCGTAGCCAGTCTGCGTTYGATYMTGGCTCAG	GCCGTGACCGTGACATCGGCWGCCTCCCGTAGGAGT	GCCGTGACCGTGACACGGCWGCCACCCGTAGGTGT	small intestine	jerusalem artichoke meal	b11748
87	CCGTCTGC	GAGCCGTAGCCAGTCTGCGTTYGATYMTGGCTCAG	GCCGTGACCGTGACATCGGCWGCCTCCCGTAGGAGT	GCCGTGACCGTGACACGGCWGCCACCCGTAGGTGT	colon transversum	placebo	b11748
82	GGAGCGCA	GAGCCGTAGCCAGTCTGCGTTYGATYMTGGCTCAG	GCCGTGACCGTGACATCGGCWGCCTCCCGTAGGAGT	GCCGTGACCGTGACACGGCWGCCACCCGTAGGTGT	gaster glandularis	placebo	b11748
83	CGACCGCG	GAGCCGTAGCCAGTCTGCGTTYGATYMTGGCTCAG	GCCGTGACCGTGACATCGGCWGCCTCCCGTAGGAGT	GCCGTGACCGTGACACGGCWGCCACCCGTAGGTGT	gaster mix	placebo	b11748
84	CGTCCTCC	GAGCCGTAGCCAGTCTGCGTTYGATYMTGGCTCAG	GCCGTGACCGTGACATCGGCWGCCTCCCGTAGGAGT	GCCGTGACCGTGACACGGCWGCCACCCGTAGGTGT	caecum	placebo	b11748
85	AGTACTGA	GAGCCGTAGCCAGTCTGCGTTYGATYMTGGCTCAG	GCCGTGACCGTGACATCGGCWGCCTCCCGTAGGAGT	GCCGTGACCGTGACACGGCWGCCACCCGTAGGTGT	colon ventral	placebo	b11748
86	CGCGCCAG	GAGCCGTAGCCAGTCTGCGTTYGATYMTGGCTCAG	GCCGTGACCGTGACATCGGCWGCCTCCCGTAGGAGT	GCCGTGACCGTGACACGGCWGCCACCCGTAGGTGT	colon dorsal	placebo	b11748
88	TAATACGT	GAGCCGTAGCCAGTCTGCGTTYGATYMTGGCTCAG	GCCGTGACCGTGACATCGGCWGCCTCCCGTAGGAGT	GCCGTGACCGTGACACGGCWGCCACCCGTAGGTGT	gaster nonglandularis	placebo	b11748
23	TCGTCGCC	GAGCCGTAGCCAGTCTGCGTTYGATYMTGGCTCAG	GCCGTGACCGTGACATCGGCWGCCTCCCGTAGGAGT	GCCGTGACCGTGACACGGCWGCCACCCGTAGGTGT	gaster nonglandularis	placebo	b11748
89	GGCCAGTA	GAGCCGTAGCCAGTCTGCGTTYGATYMTGGCTCAG	GCCGTGACCGTGACATCGGCWGCCTCCCGTAGGAGT	GCCGTGACCGTGACACGGCWGCCACCCGTAGGTGT	gaster glandularis	placebo	b11748
90	CTGAGTTC	GAGCCGTAGCCAGTCTGCGTTYGATYMTGGCTCAG	GCCGTGACCGTGACATCGGCWGCCTCCCGTAGGAGT	GCCGTGACCGTGACACGGCWGCCACCCGTAGGTGT	gaster mix	placebo	b11748
91	TCTCTACC	GAGCCGTAGCCAGTCTGCGTTYGATYMTGGCTCAG	GCCGTGACCGTGACATCGGCWGCCTCCCGTAGGAGT	GCCGTGACCGTGACACGGCWGCCACCCGTAGGTGT	caecum	placebo	b11748
92	CCGAGGCG	GAGCCGTAGCCAGTCTGCGTTYGATYMTGGCTCAG	GCCGTGACCGTGACATCGGCWGCCTCCCGTAGGAGT	GCCGTGACCGTGACACGGCWGCCACCCGTAGGTGT	colon ventral	placebo	b11748
94	GAAGCTCG	GAGCCGTAGCCAGTCTGCGTTYGATYMTGGCTCAG	GCCGTGACCGTGACATCGGCWGCCTCCCGTAGGAGT	GCCGTGACCGTGACACGGCWGCCACCCGTAGGTGT	colon transversum	placebo	b11748
95	AAGGTAAG	GAGCCGTAGCCAGTCTGCGTTYGATYMTGGCTCAG	GCCGTGACCGTGACATCGGCWGCCTCCCGTAGGAGT	GCCGTGACCGTGACACGGCWGCCACCCGTAGGTGT	small intestine	placebo	b11748
96	ATGCGATT	GAGCCGTAGCCAGTCTGCGTTYGATYMTGGCTCAG	GCCGTGACCGTGACATCGGCWGCCTCCCGTAGGAGT	GCCGTGACCGTGACACGGCWGCCACCCGTAGGTGT	small intestine	placebo	b11748
97	AAGATCGT	GAGCCGTAGCCAGTCTGCGTTYGATYMTGGCTCAG	GCCGTGACCGTGACATCGGCWGCCTCCCGTAGGAGT	GCCGTGACCGTGACACGGCWGCCACCCGTAGGTGT	small intestine	jerusalem artichoke meal	b11748
51	ATATAGGA	GAGCCGTAGCCAGTCTGCGTTYGATYMTGGCTCAG	GCCGTGACCGTGACATCGGCWGCCTCCCGTAGGAGT	GCCGTGACCGTGACACGGCWGCCACCCGTAGGTGT	colon ventral	jerusalem artichoke meal	b11748
54	TATATTGA	GAGCCGTAGCCAGTCTGCGTTYGATYMTGGCTCAG	GCCGTGACCGTGACATCGGCWGCCTCCCGTAGGAGT	GCCGTGACCGTGACACGGCWGCCACCCGTAGGTGT	small intestine	placebo	b11748
40	TCCGACCT	GAGCCGTAGCCAGTCTGCGTTYGATYMTGGCTCAG	GCCGTGACCGTGACATCGGCWGCCTCCCGTAGGAGT	GCCGTGACCGTGACACGGCWGCCACCCGTAGGTGT	gaster nonglandularis	placebo	b11748
28	TCCAGCTC	GAGCCGTAGCCAGTCTGCGTTYGATYMTGGCTCAG	GCCGTGACCGTGACATCGGCWGCCTCCCGTAGGAGT	GCCGTGACCGTGACACGGCWGCCACCCGTAGGTGT	colon dorsal	jerusalem artichoke meal	b11748
74	GCTTGATG	GAGCCGTAGCCAGTCTGCGTTYGATYMTGGCTCAG	GCCGTGACCGTGACATCGGCWGCCTCCCGTAGGAGT	GCCGTGACCGTGACACGGCWGCCACCCGTAGGTGT	gaster glandularis	jerusalem artichoke meal	b11748
81	GTAAGAAG	GAGCCGTAGCCAGTCTGCGTTYGATYMTGGCTCAG	GCCGTGACCGTGACATCGGCWGCCTCCCGTAGGAGT	GCCGTGACCGTGACACGGCWGCCACCCGTAGGTGT	gaster nonglandularis	placebo	b11748
93	GAACGCTG	GAGCCGTAGCCAGTCTGCGTTYGATYMTGGCTCAG	GCCGTGACCGTGACATCGGCWGCCTCCCGTAGGAGT	GCCGTGACCGTGACACGGCWGCCACCCGTAGGTGT	colon dorsal	placebo	b11748
70	CTGACCGG	GAGCCGTAGCCAGTCTGCGTTYGATYMTGGCTCAG	GCCGTGACCGTGACATCGGCWGCCTCCCGTAGGAGT	GCCGTGACCGTGACACGGCWGCCACCCGTAGGTGT	colon dorsal	jerusalem artichoke meal	b11748
14	CATCAGTT	GAGCCGTAGCCAGTCTGCGTTYGATYMTGGCTCAG	GCCGTGACCGTGACATCGGCWGCCTCCCGTAGGAGT	GCCGTGACCGTGACACGGCWGCCACCCGTAGGTGT	colon dorsal	placebo	b11748
15	ACCGGAAT	GAGCCGTAGCCAGTCTGCGTTYGATYMTGGCTCAG	GCCGTGACCGTGACATCGGCWGCCTCCCGTAGGAGT	GCCGTGACCGTGACACGGCWGCCACCCGTAGGTGT	colon transversum	placebo	b11748
29	TACCTACT	GAGCCGTAGCCAGTCTGCGTTYGATYMTGGCTCAG	GCCGTGACCGTGACATCGGCWGCCTCCCGTAGGAGT	GCCGTGACCGTGACACGGCWGCCACCCGTAGGTGT	colon transversum	jerusalem artichoke meal	b11748
45	TGCCTCTC	GAGCCGTAGCCAGTCTGCGTTYGATYMTGGCTCAG	GCCGTGACCGTGACATCGGCWGCCTCCCGTAGGAGT	GCCGTGACCGTGACACGGCWGCCACCCGTAGGTGT	colon dorsal	placebo	b11748
Mock.I.lib.1	GATGATAA	GAGCCGTAGCCAGTCTGCGTTYGATYMTGGCTCAG	GCCGTGACCGTGACATCGGCWGCCTCCCGTAGGAGT	GCCGTGACCGTGACACGGCWGCCACCCGTAGGTGT	mock	NA	b11748
Mock.III.lib.1	ACTGCTCT	GAGCCGTAGCCAGTCTGCGTTYGATYMTGGCTCAG	GCCGTGACCGTGACATCGGCWGCCTCCCGTAGGAGT	GCCGTGACCGTGACACGGCWGCCACCCGTAGGTGT	mock	NA	b11748
46	AAGGTAAG	GAGCCGTAGCCAGTCTGCGTTYGATYMTGGCTCAG	GCCGTGACCGTGACATCGGCWGCCTCCCGTAGGAGT	GCCGTGACCGTGACACGGCWGCCACCCGTAGGTGT	colon transversum	placebo	b11746
48	ATGCGATT	GAGCCGTAGCCAGTCTGCGTTYGATYMTGGCTCAG	GCCGTGACCGTGACATCGGCWGCCTCCCGTAGGAGT	GCCGTGACCGTGACACGGCWGCCACCCGTAGGTGT	gaster glandularis	jerusalem artichoke meal	b11746
63	AAGATCGT	GAGCCGTAGCCAGTCTGCGTTYGATYMTGGCTCAG	GCCGTGACCGTGACATCGGCWGCCTCCCGTAGGAGT	GCCGTGACCGTGACACGGCWGCCACCCGTAGGTGT	colon transversum	placebo	b11746
78	ATATAGGA	GAGCCGTAGCCAGTCTGCGTTYGATYMTGGCTCAG	GCCGTGACCGTGACATCGGCWGCCTCCCGTAGGAGT	GCCGTGACCGTGACACGGCWGCCACCCGTAGGTGT	colon dorsal	jerusalem artichoke meal	b11746
79	TATATTGA	GAGCCGTAGCCAGTCTGCGTTYGATYMTGGCTCAG	GCCGTGACCGTGACATCGGCWGCCTCCCGTAGGAGT	GCCGTGACCGTGACACGGCWGCCACCCGTAGGTGT	colon transversum	jerusalem artichoke meal	b11746
Mock.I.lib.1	GATGATAA	GAGCCGTAGCCAGTCTGCGTTYGATYMTGGCTCAG	GCCGTGACCGTGACATCGGCWGCCTCCCGTAGGAGT	GCCGTGACCGTGACACGGCWGCCACCCGTAGGTGT	mock	NA	b11746
Mock.III.lib.1	ACTGCTCT	GAGCCGTAGCCAGTCTGCGTTYGATYMTGGCTCAG	GCCGTGACCGTGACATCGGCWGCCTCCCGTAGGAGT	GCCGTGACCGTGACACGGCWGCCACCCGTAGGTGT	mock	NA	b11746
