# Supplementary material for: Modification of the equine gastrointestinal microbiota by Jerusalem artichoke meal supplementation
Source: PLoS One. 2019 Aug 8;14(8):e0220553. doi: 10.1371/journal.pone.0220553 (PMC6687111; doi:10.1371/journal.pone.0220553)
Supplement: S2 Table — The water soluble carbohydrates and starch content were analyzed in the CON (placebo) group and the JAM (Jerusalem artichoke meal) group. Values are presented on a DM (dry matter) basis. (XLSX) [file pone.0220553.s004.xlsx]

## Sheet: Tabelle1
S2 Table: Mean (± SE) water-soluble carbohydrate and starch (g/kg DM) content in the chyme of the different regions of the gastrointestinal tract (GIT)
Feeding group	Part of the GIT	water-soluble carbohydrate				starch
		glucose	fructose	sucrose	fructan
		g/kg DM
CON	pars nonglandularis	16.7 ± 3.0	14.8 ± 4.4	8.1 ± 3.3	47.4 ± 17.1	177.0 ± 31.5
	pars glandularis	12.8 ± 1.3	10.6 ± 2.2	4.2 ± 2.4	23.3 ± 1.7	125.8 ± 20.6
	caecum	0	0	0	0	8.3 ± 5.0
	colon ventrale	0	0	0	0	3.4 ± 0.8
	colon dorsale	0	0	0	0	4.6 ± 1.3
	colon transversum	0	0	0	0	2.4 ± 0.8
JAM	pars nonglandularis	13.8 ± 3.8	15.4 ± 4.2	7.1 ± 5.2	61.8 ± 27.5	177.7 ± 29.4
	pars glandularis	9.2 ± 3.2	12.1 ± 3.0	5.9 ± 0.0	43.0 ± 14.3	136.6 ± 37.2
	caecum	0	0	0	0	1.2 ± 0.9
	colon ventrale	0	0	0	0	5.4 ± 1.8
	colon dorsale	0	0	0	0	3.3 ± 1.5
	colon transversum	0	0	0	0	3.6 ± 0.9
