# Supplementary material for: Modification of the equine gastrointestinal microbiota by Jerusalem artichoke meal supplementation
Source: PLoS One. 2019 Aug 8;14(8):e0220553. doi: 10.1371/journal.pone.0220553 (PMC6687111; doi:10.1371/journal.pone.0220553)
Supplement: S3 Table — (XLSX) [file pone.0220553.s005.xlsx]

## Sheet: Tabelle1
S3 Table: Base pairs per sample
sample ID	digesta source	diet supplementation	library	base pairs
1	caecum	jerusalem artichoke meal	b11747	1151
2	gaster mix	jerusalem artichoke meal	b11747	9283
3	gaster nonglandularis	jerusalem artichoke meal	b11747	33712
4	gaster glandularis	jerusalem artichoke meal	b11747	19675
5	colon ventral	jerusalem artichoke meal	b11747	14583
6	colon dorsal	jerusalem artichoke meal	b11747	15242
7	colon transversum	jerusalem artichoke meal	b11747	5735
8	small intestine	placebo	b11747	25586
9	gaster nonglandularis	placebo	b11747	11506
10	gaster glandularis	placebo	b11747	21365
11	gaster mix	placebo	b11747	5637
12	caecum	placebo	b11747	6809
13	colon ventral	placebo	b11747	3189
16	gaster nonglandularis	jerusalem artichoke meal	b11747	34526
17	gaster glandularis	jerusalem artichoke meal	b11747	32085
18	gaster mix	jerusalem artichoke meal	b11747	4348
19	caecum	jerusalem artichoke meal	b11747	11442
20	colon ventral	jerusalem artichoke meal	b11747	9544
21	colon dorsal	jerusalem artichoke meal	b11747	6271
22	colon transversum	jerusalem artichoke meal	b11747	13362
57	colon transversum	placebo	b11747	49300
24	gaster glandularis	jerusalem artichoke meal	b11747	47453
25	gaster mix	jerusalem artichoke meal	b11747	35054
26	caecum	jerusalem artichoke meal	b11747	2179
27	colon ventral	jerusalem artichoke meal	b11747	5705
58	gaster glandularis	placebo	b11747	1493
31	small intestine	jerusalem artichoke meal	b11747	38249
32	small intestine	placebo	b11747	51404
33	gaster nonglandularis	placebo	b11747	4914
34	gaster glandularis	placebo	b11747	7592
35	gaster mix	placebo	b11747	18044
36	caecum	placebo	b11747	8044
37	colon ventral	placebo	b11747	9663
38	colon dorsal	placebo	b11747	13830
39	colon transversum	placebo	b11747	6705
41	gaster glandularis	placebo	b11747	10248
42	gaster mix	placebo	b11747	3908
43	caecum	placebo	b11747	2450
44	colon ventral	placebo	b11747	10798
47	gaster nonglandularis	jerusalem artichoke meal	b11747	35530
49	gaster mix	jerusalem artichoke meal	b11747	70641
50	caecum	jerusalem artichoke meal	b11747	7042
52	colon dorsal	jerusalem artichoke meal	b11747	5890
53	colon transversum	jerusalem artichoke meal	b11747	11566
55	small intestine	placebo	b11747	16255
56	small intestine	jerusalem artichoke meal	b11747	14830
Mock.I.lib.1	mock	NA	b11747	40909
Mock.III.lib.1	mock	NA	b11747	42724
59	gaster mix	placebo	b11748	22944
60	caecum	placebo	b11748	23585
61	colon ventral	placebo	b11748	13086
62	colon dorsal	placebo	b11748	3748
64	small intestine	placebo	b11748	121560
65	gaster nonglandularis	jerusalem artichoke meal	b11748	70291
71	colon transversum	jerusalem artichoke meal	b11748	19925
66	gaster glandularis	jerusalem artichoke meal	b11748	39801
67	gaster mix	jerusalem artichoke meal	b11748	42011
68	caecum	jerusalem artichoke meal	b11748	11308
69	colon ventral	jerusalem artichoke meal	b11748	2904
30	small intestine	jerusalem artichoke meal	b11748	249
72	small intestine	jerusalem artichoke meal	b11748	14782
73	gaster nonglandularis	jerusalem artichoke meal	b11748	20459
75	gaster mix	jerusalem artichoke meal	b11748	35418
76	caecum	jerusalem artichoke meal	b11748	963
77	colon ventral	jerusalem artichoke meal	b11748	16842
80	small intestine	jerusalem artichoke meal	b11748	33588
87	colon transversum	placebo	b11748	3938
82	gaster glandularis	placebo	b11748	30277
83	gaster mix	placebo	b11748	21820
84	caecum	placebo	b11748	9442
85	colon ventral	placebo	b11748	12195
86	colon dorsal	placebo	b11748	8796
88	gaster nonglandularis	placebo	b11748	12024
23	gaster nonglandularis	placebo	b11748	2031
89	gaster glandularis	placebo	b11748	28926
90	gaster mix	placebo	b11748	39657
91	caecum	placebo	b11748	2897
92	colon ventral	placebo	b11748	6269
94	colon transversum	placebo	b11748	7849
95	small intestine	placebo	b11748	171624
96	small intestine	placebo	b11748	204888
97	small intestine	jerusalem artichoke meal	b11748	75324
51	colon ventral	jerusalem artichoke meal	b11748	6129
54	small intestine	placebo	b11748	8385
40	gaster nonglandularis	placebo	b11748	2391
28	colon dorsal	jerusalem artichoke meal	b11748	3336
74	gaster glandularis	jerusalem artichoke meal	b11748	90878
81	gaster nonglandularis	placebo	b11748	72616
93	colon dorsal	placebo	b11748	38208
70	colon dorsal	jerusalem artichoke meal	b11748	22195
14	colon dorsal	placebo	b11748	18234
15	colon transversum	placebo	b11748	24352
29	colon transversum	jerusalem artichoke meal	b11748	5134
45	colon dorsal	placebo	b11748	4582
Mock.I.lib.1	mock	NA	b11748	80605
Mock.III.lib.1	mock	NA	b11748	60075
46	colon transversum	placebo	b11746	19802
48	gaster glandularis	jerusalem artichoke meal	b11746	102754
63	colon transversum	placebo	b11746	24430
78	colon dorsal	jerusalem artichoke meal	b11746	12146
79	colon transversum	jerusalem artichoke meal	b11746	3710
Mock.I.lib.1	mock	NA	b11746	68179
Mock.III.lib.1	mock	NA	b11746	54609
