# Supplementary material for: Modification of the equine gastrointestinal microbiota by Jerusalem artichoke meal supplementation
Source: PLoS One. 2019 Aug 8;14(8):e0220553. doi: 10.1371/journal.pone.0220553 (PMC6687111; doi:10.1371/journal.pone.0220553)
Supplement: S4 Table — The following regions of the digestive tract were compared: CAE (caecum), CD (colon dorsale), CT (colon transversum), CV (colon ventrale), PG = (pars glandularis), PN (pars nonglandularis) and SI (small intestine) for the CON group (placebo) and the JAM group (Jerusalem artichoke meal). (XLSX) [file pone.0220553.s006.xlsx]

## Sheet: Tabelle1
S4 Table: Beta diversity in the different regions of the digestive tract and in relation to the feeding groups
	animal number	12	3	6	8	9	7	4	2	10	11	12	3	1	6	8	9	4	2	5	10	11	3	6	8	9	12	10	4	2	5	7	11	11	3	6	8	4	2	7	10	11	12	3	1	6	8	9	4
animal number	part	PN-JAM	PN-JAM	PN-JAM	PN-JAM	PN-JAM	PN-CON	PN-CON	PN-CON	PN-CON	PN-CON	PG-JAM	PG-JAM	PG-JAM	PG-JAM	PG-JAM	PG-JAM	PG-CON	PG-CON	PG-CON	PG-CON	PG-CON	SI-JAM	SI-JAM	SI-JAM	SI-JAM	SI-JAM	SI-CON	SI-CON	SI-CON	SI-CON	SI-CON	SI-CON	SI-CON	CAE-JAM	CAE-JAM	CAE-JAM	CAE-CON	CAE-CON	CAE-CON	CAE-CON	CAE-CON	CV-JAM	CV-JAM	CV-JAM	CV-JAM	CV-JAM	CV-JAM	CV-CON
12	PN-JAM	0	0.54545	0.55556	0.41667	0.52381	0.58824	0.52941	0.45455	0.52	0.61538	0.33333	0.68421	0.69231	0.61905	0.52381	0.6	0.45455	0.45455	0.76	0.54545	0.3913	0.41667	0.53846	0.5	0.52381	0.65217	0.62963	0.38462	0.74194	0.57576	0.63636	0.47826	0.54545	0.81395	0.80488	0.72973	0.77273	0.86957	0.80952	0.70732	0.75	0.68182	0.66667	0.78378	0.82222	0.7	0.63636	0.72222
3	PN-JAM	0.54545	0	0.375	0.36364	0.47368	0.625	0.46667	0.3	0.47826	0.5	0.52	0.29412	0.41667	0.47368	0.57895	0.44444	0.2	0.2	0.47826	0.3	0.14286	0.27273	0.41667	0.61538	0.47368	0.52381	0.52	0.41667	0.51724	0.48387	0.4	0.52381	0.5	0.7561	0.64103	0.77143	0.66667	0.72727	0.7	0.69231	0.66667	0.66667	0.52941	0.6	0.67442	0.78947	0.6129	0.58824
6	PN-JAM	0.55556	0.375	0	0.44444	0.46667	0.71429	0.090909	0.375	0.57895	0.6	0.61905	0.53846	0.5	0.46667	0.73333	0.42857	0.375	0.375	0.57895	0.5	0.41176	0.55556	0.4	0.63636	0.6	0.52941	0.61905	0.5	0.6	0.7037	0.5	0.52941	0.5	0.83784	0.71429	0.80645	0.73684	0.8	0.77778	0.77143	0.69231	0.73684	0.6	0.67742	0.74359	0.82353	0.7037	0.66667
8	PN-JAM	0.41667	0.36364	0.44444	0	0.14286	0.58824	0.41176	0.27273	0.28	0.30769	0.40741	0.26316	0.53846	0.52381	0.2381	0.2	0.36364	0.27273	0.36	0.18182	0.30435	0.25	0.46154	0.5	0.14286	0.3913	0.40741	0.38462	0.54839	0.51515	0.27273	0.30435	0.27273	0.62791	0.56098	0.51351	0.54545	0.65217	0.61905	0.5122	0.5625	0.5	0.38889	0.51351	0.6	0.6	0.45455	0.5
9	PN-JAM	0.52381	0.47368	0.46667	0.14286	0	0.67742	0.42857	0.36842	0.27273	0.3913	0.5	0.375	0.56522	0.55556	0.33333	0.17647	0.47368	0.36842	0.36364	0.15789	0.4	0.2381	0.47826	0.44	0.11111	0.5	0.41667	0.47826	0.64286	0.53333	0.36842	0.4	0.36842	0.7	0.63158	0.58824	0.60976	0.72093	0.69231	0.57895	0.65517	0.60976	0.51515	0.58824	0.71429	0.67568	0.53333	0.57576
7	PN-CON	0.58824	0.625	0.71429	0.58824	0.67742	0	0.7037	0.625	0.54286	0.61111	0.56757	0.72414	0.66667	0.54839	0.67742	0.6	0.625	0.5625	0.71429	0.625	0.51515	0.58824	0.61111	0.57895	0.74194	0.69697	0.56757	0.5	0.7561	0.5814	0.5	0.69697	0.75	0.50943	0.52941	0.57447	0.44444	0.46429	0.46154	0.45098	0.47619	0.40741	0.3913	0.44681	0.45455	0.48	0.48837	0.3913
4	PN-CON	0.52941	0.46667	0.090909	0.41176	0.42857	0.7037	0	0.33333	0.55556	0.57895	0.6	0.5	0.57895	0.57143	0.71429	0.38462	0.33333	0.33333	0.55556	0.46667	0.375	0.52941	0.47368	0.61905	0.57143	0.5	0.6	0.47368	0.66667	0.69231	0.46667	0.5	0.46667	0.88889	0.76471	0.8	0.78378	0.84615	0.82857	0.82353	0.76	0.78378	0.65517	0.73333	0.78947	0.87879	0.76923	0.72414
2	PN-CON	0.45455	0.3	0.375	0.27273	0.36842	0.625	0.33333	0	0.30435	0.41667	0.44	0.29412	0.5	0.57895	0.57895	0.33333	0.3	0.1	0.3913	0.3	0.14286	0.18182	0.41667	0.53846	0.36842	0.42857	0.36	0.41667	0.58621	0.41935	0.2	0.42857	0.4	0.7561	0.64103	0.71429	0.66667	0.72727	0.7	0.69231	0.66667	0.66667	0.52941	0.6	0.67442	0.78947	0.67742	0.64706
10	PN-CON	0.52	0.47826	0.57895	0.28	0.27273	0.54286	0.55556	0.30435	0	0.33333	0.57143	0.4	0.62963	0.54545	0.45455	0.33333	0.47826	0.30435	0.38462	0.21739	0.33333	0.28	0.48148	0.37931	0.27273	0.5	0.35714	0.40741	0.625	0.41176	0.30435	0.5	0.47826	0.68182	0.57143	0.57895	0.6	0.65957	0.62791	0.57143	0.57576	0.6	0.51351	0.52632	0.65217	0.65854	0.52941	0.56757
11	PN-CON	0.61538	0.5	0.6	0.30769	0.3913	0.61111	0.57895	0.41667	0.33333	0	0.58621	0.33333	0.57143	0.3913	0.47826	0.36364	0.5	0.41667	0.48148	0.33333	0.44	0.46154	0.57143	0.6	0.30435	0.36	0.44828	0.57143	0.57576	0.6	0.33333	0.44	0.41667	0.68889	0.62791	0.64103	0.65217	0.70833	0.63636	0.53488	0.58824	0.6087	0.52632	0.58974	0.65957	0.66667	0.54286	0.63158
12	PG-JAM	0.33333	0.52	0.61905	0.40741	0.5	0.56757	0.6	0.44	0.57143	0.58621	0	0.54545	0.65517	0.5	0.58333	0.56522	0.44	0.44	0.64286	0.52	0.38462	0.33333	0.44828	0.54839	0.5	0.53846	0.6	0.44828	0.64706	0.5	0.52	0.46154	0.44	0.69565	0.68182	0.65	0.65957	0.7551	0.68889	0.68182	0.65714	0.65957	0.53846	0.7	0.70833	0.67442	0.61111	0.64103
3	PG-JAM	0.68421	0.29412	0.53846	0.26316	0.375	0.72414	0.5	0.29412	0.4	0.33333	0.54545	0	0.52381	0.5	0.5	0.33333	0.41176	0.29412	0.4	0.29412	0.33333	0.36842	0.52381	0.65217	0.25	0.33333	0.45455	0.52381	0.53846	0.57143	0.29412	0.33333	0.29412	0.73684	0.66667	0.75	0.69231	0.7561	0.67568	0.66667	0.62963	0.69231	0.54839	0.625	0.7	0.77143	0.64286	0.67742
1	PG-JAM	0.69231	0.41667	0.5	0.53846	0.56522	0.66667	0.57895	0.5	0.62963	0.57143	0.65517	0.52381	0	0.47826	0.82609	0.54545	0.58333	0.58333	0.62963	0.5	0.52	0.53846	0.5	0.53333	0.65217	0.52	0.44828	0.57143	0.69697	0.54286	0.5	0.6	0.58333	0.82222	0.72093	0.79487	0.73913	0.79167	0.77273	0.72093	0.76471	0.69565	0.63158	0.69231	0.74468	0.80952	0.77143	0.73684
6	PG-JAM	0.61905	0.47368	0.46667	0.52381	0.55556	0.54839	0.57143	0.57895	0.54545	0.3913	0.5	0.5	0.47826	0	0.66667	0.41176	0.47368	0.57895	0.63636	0.47368	0.5	0.52381	0.3913	0.6	0.55556	0.4	0.58333	0.56522	0.64286	0.66667	0.36842	0.5	0.47368	0.7	0.68421	0.70588	0.70732	0.72093	0.69231	0.63158	0.58621	0.65854	0.57576	0.64706	0.66667	0.67568	0.66667	0.69697
8	PG-JAM	0.52381	0.57895	0.73333	0.2381	0.33333	0.67742	0.71429	0.57895	0.45455	0.47826	0.58333	0.5	0.82609	0.66667	0	0.41176	0.57895	0.47368	0.45455	0.36842	0.5	0.42857	0.73913	0.68	0.22222	0.6	0.58333	0.56522	0.64286	0.66667	0.47368	0.5	0.47368	0.65	0.68421	0.58824	0.65854	0.72093	0.69231	0.57895	0.65517	0.60976	0.57576	0.64706	0.71429	0.62162	0.46667	0.57576
9	PG-JAM	0.6	0.44444	0.42857	0.2	0.17647	0.6	0.38462	0.33333	0.33333	0.36364	0.56522	0.33333	0.54545	0.41176	0.41176	0	0.44444	0.33333	0.42857	0.22222	0.36842	0.4	0.45455	0.5	0.29412	0.47368	0.47826	0.54545	0.62963	0.58621	0.22222	0.47368	0.44444	0.74359	0.67568	0.63636	0.7	0.71429	0.73684	0.67568	0.71429	0.6	0.5625	0.63636	0.65854	0.72222	0.65517	0.6875
4	PG-CON	0.45455	0.2	0.375	0.36364	0.47368	0.625	0.33333	0.3	0.47826	0.5	0.44	0.41176	0.58333	0.47368	0.57895	0.44444	0	0.2	0.3913	0.3	0.14286	0.27273	0.41667	0.53846	0.47368	0.42857	0.52	0.33333	0.58621	0.41935	0.4	0.42857	0.4	0.80488	0.69231	0.71429	0.71429	0.77273	0.75	0.74359	0.66667	0.71429	0.58824	0.65714	0.72093	0.78947	0.67742	0.64706
2	PG-CON	0.45455	0.2	0.375	0.27273	0.36842	0.5625	0.33333	0.1	0.30435	0.41667	0.44	0.29412	0.58333	0.57895	0.47368	0.33333	0.2	0	0.3913	0.3	0.047619	0.18182	0.41667	0.53846	0.36842	0.42857	0.36	0.33333	0.51724	0.41935	0.2	0.42857	0.4	0.7561	0.64103	0.71429	0.66667	0.72727	0.7	0.69231	0.66667	0.66667	0.52941	0.6	0.67442	0.78947	0.6129	0.58824
5	PG-CON	0.76	0.47826	0.57895	0.36	0.36364	0.71429	0.55556	0.3913	0.38462	0.48148	0.64286	0.4	0.62963	0.63636	0.45455	0.42857	0.3913	0.3913	0	0.30435	0.41667	0.36	0.55556	0.58621	0.36364	0.5	0.42857	0.55556	0.625	0.47059	0.3913	0.5	0.47826	0.72727	0.61905	0.68421	0.64444	0.70213	0.67442	0.66667	0.63636	0.68889	0.56757	0.57895	0.69565	0.7561	0.64706	0.62162
10	PG-CON	0.54545	0.3	0.5	0.18182	0.15789	0.625	0.46667	0.3	0.21739	0.33333	0.52	0.29412	0.5	0.47368	0.36842	0.22222	0.3	0.3	0.30435	0	0.2381	0.18182	0.41667	0.38462	0.15789	0.42857	0.36	0.41667	0.58621	0.41935	0.3	0.42857	0.4	0.70732	0.58974	0.6	0.61905	0.68182	0.65	0.58974	0.6	0.61905	0.52941	0.54286	0.67442	0.68421	0.54839	0.58824
11	PG-CON	0.3913	0.14286	0.41176	0.30435	0.4	0.51515	0.375	0.14286	0.33333	0.44	0.38462	0.33333	0.52	0.5	0.5	0.36842	0.14286	0.047619	0.41667	0.2381	0	0.13043	0.36	0.48148	0.4	0.45455	0.38462	0.28	0.53333	0.375	0.2381	0.45455	0.42857	0.7619	0.65	0.72222	0.67442	0.73333	0.70732	0.7	0.67742	0.67442	0.54286	0.61111	0.68182	0.79487	0.625	0.6
3	SI-JAM	0.41667	0.27273	0.55556	0.25	0.2381	0.58824	0.52941	0.18182	0.28	0.46154	0.33333	0.36842	0.53846	0.52381	0.42857	0.4	0.27273	0.18182	0.36	0.18182	0.13043	0	0.38462	0.42857	0.2381	0.47826	0.33333	0.30769	0.6129	0.33333	0.27273	0.3913	0.36364	0.67442	0.60976	0.62162	0.59091	0.69565	0.66667	0.60976	0.625	0.63636	0.5	0.56757	0.68889	0.7	0.57576	0.55556
6	SI-JAM	0.53846	0.41667	0.4	0.46154	0.47826	0.61111	0.47368	0.41667	0.48148	0.57143	0.44828	0.52381	0.5	0.3913	0.73913	0.45455	0.41667	0.41667	0.55556	0.41667	0.36	0.38462	0	0.46667	0.56522	0.52	0.51724	0.42857	0.45455	0.48571	0.41667	0.52	0.5	0.77778	0.67442	0.74359	0.69565	0.75	0.72727	0.72093	0.64706	0.69565	0.57895	0.64103	0.70213	0.7619	0.71429	0.68421
8	SI-JAM	0.5	0.61538	0.63636	0.5	0.44	0.57895	0.61905	0.53846	0.37931	0.6	0.54839	0.65217	0.53333	0.6	0.68	0.5	0.53846	0.53846	0.58621	0.38462	0.48148	0.42857	0.46667	0	0.52	0.55556	0.29032	0.26667	0.71429	0.2973	0.53846	0.40741	0.46154	0.82979	0.73333	0.60976	0.75	0.8	0.78261	0.73333	0.72222	0.625	0.7	0.70732	0.79592	0.63636	0.72973	0.75
9	SI-JAM	0.52381	0.47368	0.6	0.14286	0.11111	0.74194	0.57143	0.36842	0.27273	0.30435	0.5	0.25	0.65217	0.55556	0.22222	0.29412	0.47368	0.36842	0.36364	0.15789	0.4	0.2381	0.56522	0.52	0	0.4	0.41667	0.47826	0.57143	0.53333	0.36842	0.3	0.26316	0.65	0.63158	0.58824	0.60976	0.72093	0.64103	0.52632	0.58621	0.60976	0.51515	0.58824	0.71429	0.62162	0.46667	0.57576
12	SI-JAM	0.65217	0.52381	0.52941	0.3913	0.5	0.69697	0.5	0.42857	0.5	0.36	0.53846	0.33333	0.52	0.4	0.6	0.47368	0.42857	0.42857	0.5	0.42857	0.45455	0.47826	0.52	0.55556	0.4	0	0.30769	0.44	0.6	0.5625	0.33333	0.27273	0.2381	0.7619	0.7	0.66667	0.72093	0.77778	0.70732	0.65	0.6129	0.67442	0.6	0.66667	0.72727	0.69231	0.6875	0.71429
10	SI-CON	0.62963	0.52	0.61905	0.40741	0.41667	0.56757	0.6	0.36	0.35714	0.44828	0.6	0.45455	0.44828	0.58333	0.58333	0.47826	0.52	0.36	0.42857	0.36	0.38462	0.33333	0.51724	0.29032	0.41667	0.30769	0	0.31034	0.64706	0.27778	0.28	0.30769	0.36	0.73913	0.63636	0.6	0.65957	0.71429	0.68889	0.63636	0.65714	0.57447	0.58974	0.6	0.70833	0.62791	0.66667	0.64103
4	SI-CON	0.38462	0.41667	0.5	0.38462	0.47826	0.5	0.47368	0.41667	0.40741	0.57143	0.44828	0.52381	0.57143	0.56522	0.56522	0.54545	0.33333	0.33333	0.55556	0.41667	0.28	0.30769	0.42857	0.26667	0.47826	0.44	0.31034	0	0.63636	0.31429	0.41667	0.2	0.25	0.77778	0.72093	0.58974	0.69565	0.79167	0.77273	0.72093	0.70588	0.56522	0.57895	0.69231	0.74468	0.61905	0.65714	0.63158
2	SI-CON	0.74194	0.51724	0.6	0.54839	0.64286	0.7561	0.66667	0.58621	0.625	0.57576	0.64706	0.53846	0.69697	0.64286	0.64286	0.62963	0.58621	0.51724	0.625	0.58621	0.53333	0.6129	0.45455	0.71429	0.57143	0.6	0.64706	0.63636	0	0.65	0.58621	0.6	0.58621	0.68	0.66667	0.81818	0.64706	0.69811	0.63265	0.66667	0.58974	0.68627	0.53488	0.63636	0.65385	0.78723	0.65	0.62791
5	SI-CON	0.57576	0.48387	0.7037	0.51515	0.53333	0.5814	0.69231	0.41935	0.41176	0.6	0.5	0.57143	0.54286	0.66667	0.66667	0.58621	0.41935	0.41935	0.47059	0.41935	0.375	0.33333	0.48571	0.2973	0.53333	0.5625	0.27778	0.31429	0.65	0	0.48387	0.4375	0.48387	0.76923	0.68	0.65217	0.69811	0.74545	0.72549	0.72	0.70732	0.62264	0.64444	0.65217	0.74074	0.67347	0.71429	0.68889
7	SI-CON	0.63636	0.4	0.5	0.27273	0.36842	0.5	0.46667	0.2	0.30435	0.33333	0.52	0.29412	0.5	0.36842	0.47368	0.22222	0.4	0.2	0.3913	0.3	0.2381	0.27273	0.41667	0.53846	0.36842	0.33333	0.28	0.41667	0.58621	0.48387	0	0.42857	0.4	0.70732	0.64103	0.65714	0.66667	0.68182	0.7	0.64103	0.66667	0.61905	0.52941	0.6	0.62791	0.73684	0.67742	0.64706
11	SI-CON	0.47826	0.52381	0.52941	0.30435	0.4	0.69697	0.5	0.42857	0.5	0.44	0.46154	0.33333	0.6	0.5	0.5	0.47368	0.42857	0.42857	0.5	0.42857	0.45455	0.3913	0.52	0.40741	0.3	0.27273	0.30769	0.2	0.6	0.4375	0.42857	0	0.047619	0.71429	0.7	0.55556	0.67442	0.77778	0.70732	0.65	0.6129	0.53488	0.54286	0.66667	0.72727	0.53846	0.625	0.65714
11	SI-CON	0.54545	0.5	0.5	0.27273	0.36842	0.75	0.46667	0.4	0.47826	0.41667	0.44	0.29412	0.58333	0.47368	0.47368	0.44444	0.4	0.4	0.47826	0.4	0.42857	0.36364	0.5	0.46154	0.26316	0.2381	0.36	0.25	0.58621	0.48387	0.4	0.047619	0	0.70732	0.69231	0.54286	0.66667	0.77273	0.7	0.64103	0.6	0.57143	0.52941	0.65714	0.72093	0.57895	0.6129	0.64706
3	CAE-JAM	0.81395	0.7561	0.83784	0.62791	0.7	0.50943	0.88889	0.7561	0.68182	0.68889	0.69565	0.73684	0.82222	0.7	0.65	0.74359	0.80488	0.7561	0.72727	0.70732	0.7619	0.67442	0.77778	0.82979	0.65	0.7619	0.73913	0.77778	0.68	0.76923	0.70732	0.71429	0.70732	0	0.2	0.35714	0.11111	0.16923	0.18033	0.23333	0.29412	0.30159	0.34545	0.32143	0.125	0.35593	0.38462	0.2
6	CAE-JAM	0.80488	0.64103	0.71429	0.56098	0.63158	0.52941	0.76471	0.64103	0.57143	0.62791	0.68182	0.66667	0.72093	0.68421	0.68421	0.67568	0.69231	0.64103	0.61905	0.58974	0.65	0.60976	0.67442	0.73333	0.63158	0.7	0.63636	0.72093	0.66667	0.68	0.64103	0.7	0.69231	0.2	0	0.37037	0.18033	0.2381	0.22034	0.27586	0.34694	0.37705	0.35849	0.2963	0.16129	0.36842	0.44	0.32075
8	CAE-JAM	0.72973	0.77143	0.80645	0.51351	0.58824	0.57447	0.8	0.71429	0.57895	0.64103	0.65	0.75	0.79487	0.70588	0.58824	0.63636	0.71429	0.71429	0.68421	0.6	0.72222	0.62162	0.74359	0.60976	0.58824	0.66667	0.6	0.58974	0.81818	0.65217	0.65714	0.55556	0.54286	0.35714	0.37037	0	0.33333	0.35593	0.27273	0.37037	0.46667	0.26316	0.46939	0.44	0.34483	0.20755	0.3913	0.42857
4	CAE-CON	0.77273	0.66667	0.73684	0.54545	0.60976	0.44444	0.78378	0.66667	0.6	0.65217	0.65957	0.69231	0.73913	0.70732	0.65854	0.7	0.71429	0.66667	0.64444	0.61905	0.67442	0.59091	0.69565	0.75	0.60976	0.72093	0.65957	0.69565	0.64706	0.69811	0.66667	0.67442	0.66667	0.11111	0.18033	0.33333	0	0.18182	0.12903	0.14754	0.23077	0.25	0.25	0.26316	0.10769	0.3	0.32075	0.14286
2	CAE-CON	0.86957	0.72727	0.8	0.65217	0.72093	0.46429	0.84615	0.72727	0.65957	0.70833	0.7551	0.7561	0.79167	0.72093	0.72093	0.71429	0.77273	0.72727	0.70213	0.68182	0.73333	0.69565	0.75	0.8	0.72093	0.77778	0.71429	0.79167	0.69811	0.74545	0.68182	0.77778	0.77273	0.16923	0.2381	0.35593	0.18182	0	0.15625	0.26984	0.37037	0.33333	0.41379	0.28814	0.16418	0.3871	0.45455	0.31034
7	CAE-CON	0.80952	0.7	0.77778	0.61905	0.69231	0.46154	0.82857	0.7	0.62791	0.63636	0.68889	0.67568	0.77273	0.69231	0.69231	0.73684	0.75	0.7	0.67442	0.65	0.70732	0.66667	0.72727	0.78261	0.64103	0.70732	0.68889	0.77273	0.63265	0.72549	0.7	0.70732	0.7	0.18033	0.22034	0.27273	0.12903	0.15625	0	0.18644	0.24	0.29032	0.33333	0.27273	0.1746	0.31034	0.33333	0.2963
10	CAE-CON	0.70732	0.69231	0.77143	0.5122	0.57895	0.45098	0.82353	0.69231	0.57143	0.53488	0.68182	0.66667	0.72093	0.63158	0.57895	0.67568	0.74359	0.69231	0.66667	0.58974	0.7	0.60976	0.72093	0.73333	0.52632	0.65	0.63636	0.72093	0.66667	0.72	0.64103	0.65	0.64103	0.23333	0.27586	0.37037	0.14754	0.26984	0.18644	0	0.30612	0.31148	0.35849	0.33333	0.25806	0.29825	0.36	0.24528
11	CAE-CON	0.75	0.66667	0.69231	0.5625	0.65517	0.47619	0.76	0.66667	0.57576	0.58824	0.65714	0.62963	0.76471	0.58621	0.65517	0.71429	0.66667	0.66667	0.63636	0.6	0.67742	0.625	0.64706	0.72222	0.58621	0.6129	0.65714	0.70588	0.58974	0.70732	0.66667	0.6129	0.6	0.29412	0.34694	0.46667	0.23077	0.37037	0.24	0.30612	0	0.38462	0.22727	0.24444	0.32075	0.375	0.36585	0.31818
12	CV-JAM	0.68182	0.66667	0.73684	0.5	0.60976	0.40741	0.78378	0.66667	0.6	0.6087	0.65957	0.69231	0.69565	0.65854	0.60976	0.6	0.71429	0.66667	0.68889	0.61905	0.67442	0.63636	0.69565	0.625	0.60976	0.67442	0.57447	0.56522	0.68627	0.62264	0.61905	0.53488	0.57143	0.30159	0.37705	0.26316	0.25	0.33333	0.29032	0.31148	0.38462	0	0.35714	0.4386	0.29231	0.2	0.39623	0.35714
3	CV-JAM	0.66667	0.52941	0.6	0.38889	0.51515	0.3913	0.65517	0.52941	0.51351	0.52632	0.53846	0.54839	0.63158	0.57576	0.57576	0.5625	0.58824	0.52941	0.56757	0.52941	0.54286	0.5	0.57895	0.7	0.51515	0.6	0.58974	0.57895	0.53488	0.64444	0.52941	0.54286	0.52941	0.34545	0.35849	0.46939	0.25	0.41379	0.33333	0.35849	0.22727	0.35714	0	0.30612	0.33333	0.42308	0.28889	0.25
1	CV-JAM	0.78378	0.6	0.67742	0.51351	0.58824	0.44681	0.73333	0.6	0.52632	0.58974	0.7	0.625	0.69231	0.64706	0.64706	0.63636	0.65714	0.6	0.57895	0.54286	0.61111	0.56757	0.64103	0.70732	0.58824	0.66667	0.6	0.69231	0.63636	0.65217	0.6	0.66667	0.65714	0.32143	0.2963	0.44	0.26316	0.28814	0.27273	0.33333	0.24444	0.4386	0.30612	0	0.27586	0.43396	0.3913	0.30612
6	CV-JAM	0.82222	0.67442	0.74359	0.6	0.71429	0.45455	0.78947	0.67442	0.65217	0.65957	0.70833	0.7	0.74468	0.66667	0.71429	0.65854	0.72093	0.67442	0.69565	0.67442	0.68182	0.68889	0.70213	0.79592	0.71429	0.72727	0.70833	0.74468	0.65385	0.74074	0.62791	0.72727	0.72093	0.125	0.16129	0.34483	0.10769	0.16418	0.1746	0.25806	0.32075	0.29231	0.33333	0.27586	0	0.37705	0.44444	0.22807
8	CV-JAM	0.7	0.78947	0.82353	0.6	0.67568	0.48	0.87879	0.78947	0.65854	0.66667	0.67442	0.77143	0.80952	0.67568	0.62162	0.72222	0.78947	0.78947	0.7561	0.68421	0.79487	0.7	0.7619	0.63636	0.62162	0.69231	0.62791	0.61905	0.78723	0.67347	0.73684	0.53846	0.57895	0.35593	0.36842	0.20755	0.3	0.3871	0.31034	0.29825	0.375	0.2	0.42308	0.43396	0.37705	0	0.34694	0.42308
9	CV-JAM	0.63636	0.6129	0.7037	0.45455	0.53333	0.48837	0.76923	0.67742	0.52941	0.54286	0.61111	0.64286	0.77143	0.66667	0.46667	0.65517	0.67742	0.6129	0.64706	0.54839	0.625	0.57576	0.71429	0.72973	0.46667	0.6875	0.66667	0.65714	0.65	0.71429	0.67742	0.625	0.6129	0.38462	0.44	0.3913	0.32075	0.45455	0.33333	0.36	0.36585	0.39623	0.28889	0.3913	0.44444	0.34694	0	0.28889
4	CV-CON	0.72222	0.58824	0.66667	0.5	0.57576	0.3913	0.72414	0.64706	0.56757	0.63158	0.64103	0.67742	0.73684	0.69697	0.57576	0.6875	0.64706	0.58824	0.62162	0.58824	0.6	0.55556	0.68421	0.75	0.57576	0.71429	0.64103	0.63158	0.62791	0.68889	0.64706	0.65714	0.64706	0.2	0.32075	0.42857	0.14286	0.31034	0.2963	0.24528	0.31818	0.35714	0.25	0.30612	0.22807	0.42308	0.28889	0
2	CV-CON	0.86364	0.71429	0.78947	0.63636	0.70732	0.48148	0.83784	0.71429	0.64444	0.69565	0.74468	0.74359	0.78261	0.70732	0.70732	0.7	0.7619	0.71429	0.68889	0.66667	0.72093	0.68182	0.73913	0.79167	0.70732	0.76744	0.70213	0.78261	0.68627	0.73585	0.66667	0.76744	0.7619	0.20635	0.2459	0.36842	0.1875	0.090909	0.19355	0.27869	0.38462	0.375	0.35714	0.26316	0.16923	0.36667	0.39623	0.28571
5	CV-CON	0.80488	0.64103	0.71429	0.56098	0.63158	0.41176	0.76471	0.64103	0.57143	0.62791	0.68182	0.66667	0.72093	0.68421	0.68421	0.67568	0.69231	0.64103	0.61905	0.58974	0.65	0.60976	0.67442	0.73333	0.63158	0.7	0.63636	0.72093	0.70833	0.68	0.64103	0.7	0.69231	0.26667	0.24138	0.37037	0.21311	0.26984	0.22034	0.31034	0.34694	0.31148	0.39623	0.2963	0.25806	0.40351	0.4	0.28302
7	CV-CON	0.72973	0.65714	0.74194	0.56757	0.64706	0.3617	0.8	0.71429	0.63158	0.64103	0.65	0.6875	0.79487	0.70588	0.58824	0.75758	0.71429	0.65714	0.68421	0.65714	0.66667	0.62162	0.74359	0.80488	0.58824	0.72222	0.7	0.69231	0.68182	0.73913	0.71429	0.66667	0.65714	0.28571	0.2963	0.32	0.19298	0.32203	0.16364	0.22222	0.24444	0.26316	0.30612	0.28	0.31034	0.20755	0.21739	0.26531
10	CV-CON	0.85	0.73684	0.82353	0.65	0.72973	0.44	0.87879	0.73684	0.65854	0.61905	0.72093	0.71429	0.7619	0.62162	0.67568	0.72222	0.78947	0.73684	0.70732	0.68421	0.74359	0.7	0.7619	0.81818	0.67568	0.69231	0.67442	0.80952	0.74468	0.7551	0.63158	0.74359	0.73684	0.35593	0.40351	0.54717	0.36667	0.35484	0.37931	0.36842	0.45833	0.43333	0.46154	0.43396	0.40984	0.39286	0.5102	0.42308
11	CV-CON	0.77143	0.69697	0.72414	0.6	0.6875	0.42222	0.78571	0.69697	0.61111	0.62162	0.63158	0.66667	0.78378	0.625	0.6875	0.74194	0.69697	0.69697	0.66667	0.63636	0.70588	0.65714	0.67568	0.74359	0.625	0.64706	0.68421	0.72973	0.71429	0.72727	0.69697	0.64706	0.63636	0.33333	0.26923	0.33333	0.23636	0.29825	0.16981	0.23077	0.2093	0.34545	0.3617	0.29167	0.32143	0.21569	0.31818	0.31915
12	CD-JAM	0.80952	0.7	0.77778	0.57143	0.64103	0.46154	0.82857	0.7	0.62791	0.68182	0.68889	0.72973	0.77273	0.69231	0.64103	0.68421	0.75	0.7	0.67442	0.65	0.70732	0.61905	0.72727	0.78261	0.64103	0.7561	0.68889	0.72727	0.67347	0.72549	0.65	0.70732	0.7	0.18033	0.28814	0.27273	0.12903	0.25	0.16667	0.28814	0.28	0.12903	0.2963	0.34545	0.20635	0.27586	0.33333	0.25926
3	CD-JAM	0.77778	0.67442	0.74359	0.55556	0.61905	0.49091	0.78947	0.67442	0.6087	0.65957	0.66667	0.7	0.74468	0.71429	0.66667	0.70732	0.72093	0.67442	0.65217	0.62791	0.68182	0.6	0.70213	0.7551	0.61905	0.72727	0.66667	0.70213	0.65385	0.7037	0.67442	0.68182	0.67442	0.125	0.22581	0.34483	0.10769	0.19403	0.1746	0.25806	0.28302	0.26154	0.26316	0.24138	0.18182	0.37705	0.37037	0.19298
1	CD-JAM	0.85	0.73684	0.82353	0.65	0.72973	0.52	0.87879	0.73684	0.65854	0.66667	0.76744	0.71429	0.80952	0.67568	0.67568	0.72222	0.78947	0.73684	0.70732	0.68421	0.74359	0.7	0.7619	0.81818	0.67568	0.74359	0.72093	0.80952	0.70213	0.7551	0.68421	0.74359	0.73684	0.18644	0.33333	0.43396	0.2	0.25806	0.24138	0.26316	0.33333	0.36667	0.42308	0.28302	0.21311	0.39286	0.42857	0.23077
6	CD-JAM	0.82979	0.73333	0.80488	0.61702	0.68182	0.54386	0.8	0.68889	0.625	0.67347	0.72	0.71429	0.79592	0.77273	0.72727	0.72093	0.73333	0.68889	0.66667	0.64444	0.69565	0.65957	0.7551	0.76471	0.68182	0.73913	0.68	0.7551	0.74074	0.71429	0.68889	0.73913	0.73333	0.33333	0.28125	0.4	0.28358	0.27536	0.29231	0.40625	0.49091	0.34328	0.45763	0.43333	0.26471	0.42857	0.46429	0.38983
8	CD-JAM	0.68421	0.66667	0.75	0.47368	0.54286	0.5	0.80645	0.66667	0.53846	0.55	0.60976	0.63636	0.75	0.65714	0.54286	0.64706	0.72222	0.66667	0.64103	0.55556	0.67568	0.57895	0.7	0.66667	0.48571	0.67568	0.60976	0.65	0.68889	0.65957	0.66667	0.56757	0.55556	0.33333	0.34545	0.29412	0.27586	0.4	0.28571	0.30909	0.3913	0.34483	0.36	0.33333	0.35593	0.18519	0.19149	0.28
9	CD-JAM	0.71429	0.75	0.77778	0.57143	0.64103	0.53846	0.82857	0.75	0.62791	0.59091	0.64444	0.72973	0.77273	0.64103	0.64103	0.73684	0.75	0.75	0.72093	0.65	0.7561	0.66667	0.72727	0.73913	0.58974	0.65854	0.68889	0.72727	0.7551	0.76471	0.7	0.65854	0.65	0.40984	0.45763	0.38182	0.35484	0.40625	0.33333	0.38983	0.44	0.3871	0.40741	0.49091	0.42857	0.34483	0.29412	0.40741
4	CD-CON	0.80488	0.69231	0.77143	0.60976	0.68421	0.4902	0.82353	0.69231	0.61905	0.5814	0.68182	0.66667	0.72093	0.63158	0.68421	0.72973	0.74359	0.69231	0.66667	0.64103	0.7	0.65854	0.72093	0.77778	0.63158	0.65	0.63636	0.76744	0.70833	0.72	0.64103	0.7	0.69231	0.3	0.34483	0.37037	0.27869	0.33333	0.25424	0.34483	0.34694	0.40984	0.39623	0.33333	0.29032	0.36842	0.32	0.28302
2	CD-CON	0.82609	0.68182	0.75	0.6087	0.67442	0.46429	0.79487	0.68182	0.61702	0.66667	0.71429	0.70732	0.75	0.72093	0.72093	0.71429	0.72727	0.68182	0.65957	0.63636	0.68889	0.65217	0.70833	0.76	0.67442	0.73333	0.67347	0.75	0.66038	0.70909	0.68182	0.73333	0.72727	0.13846	0.20635	0.32203	0.12121	0.088235	0.125	0.2381	0.2963	0.33333	0.31034	0.25424	0.16418	0.32258	0.34545	0.24138
5	CD-CON	0.85714	0.75	0.83333	0.66667	0.74359	0.57692	0.88571	0.75	0.67442	0.68182	0.73333	0.72973	0.81818	0.69231	0.69231	0.73684	0.8	0.75	0.72093	0.7	0.7561	0.71429	0.77273	0.82609	0.69231	0.7561	0.73333	0.81818	0.7551	0.76471	0.7	0.7561	0.75	0.40984	0.42373	0.49091	0.3871	0.34375	0.36667	0.45763	0.52	0.45161	0.51852	0.52727	0.39683	0.44828	0.52941	0.44444
7	CD-CON	0.8	0.68421	0.76471	0.6	0.67568	0.4	0.81818	0.68421	0.60976	0.61905	0.67442	0.65714	0.7619	0.67568	0.67568	0.72222	0.73684	0.68421	0.65854	0.63158	0.69231	0.65	0.71429	0.77273	0.62162	0.69231	0.67442	0.7619	0.65957	0.71429	0.68421	0.69231	0.68421	0.28814	0.29825	0.35849	0.2	0.29032	0.13793	0.26316	0.20833	0.3	0.30769	0.24528	0.27869	0.28571	0.30612	0.30769
10	CD-CON	0.6	0.57143	0.66667	0.33333	0.40741	0.45	0.73913	0.57143	0.41935	0.375	0.57576	0.52	0.625	0.48148	0.40741	0.53846	0.64286	0.57143	0.54839	0.42857	0.58621	0.46667	0.625	0.64706	0.33333	0.51724	0.51515	0.625	0.62162	0.64103	0.5	0.51724	0.5	0.42857	0.40426	0.39535	0.4	0.5	0.375	0.23404	0.31579	0.48	0.28571	0.30233	0.4902	0.3913	0.28205	0.33333
11	CD-CON	0.77143	0.63636	0.72414	0.54286	0.625	0.55556	0.78571	0.63636	0.55556	0.51351	0.63158	0.6	0.67568	0.5625	0.625	0.67742	0.69697	0.63636	0.61111	0.57576	0.64706	0.6	0.67568	0.74359	0.5625	0.58824	0.57895	0.72973	0.57143	0.68182	0.57576	0.64706	0.63636	0.40741	0.38462	0.54167	0.38182	0.4386	0.35849	0.38462	0.34884	0.52727	0.2766	0.375	0.42857	0.45098	0.36364	0.3617
12	CT-JAM	0.8	0.68421	0.76471	0.6	0.67568	0.48	0.81818	0.68421	0.60976	0.61905	0.67442	0.65714	0.7619	0.67568	0.67568	0.72222	0.73684	0.68421	0.65854	0.63158	0.69231	0.65	0.71429	0.77273	0.62162	0.69231	0.67442	0.7619	0.70213	0.71429	0.68421	0.69231	0.68421	0.35593	0.36842	0.4717	0.33333	0.3871	0.31034	0.40351	0.29167	0.3	0.38462	0.32075	0.37705	0.35714	0.38776	0.38462
3	CT-JAM	0.75758	0.67742	0.7037	0.57576	0.66667	0.48837	0.76923	0.74194	0.64706	0.71429	0.66667	0.78571	0.82857	0.66667	0.6	0.72414	0.67742	0.67742	0.70588	0.67742	0.6875	0.63636	0.71429	0.78378	0.66667	0.75	0.72222	0.65714	0.75	0.7619	0.67742	0.6875	0.67742	0.34615	0.4	0.34783	0.32075	0.41818	0.41176	0.44	0.41463	0.35849	0.33333	0.43478	0.37037	0.30612	0.42857	0.28889
1	CT-JAM	0.85	0.78947	0.82353	0.7	0.78378	0.52	0.87879	0.78947	0.70732	0.71429	0.72093	0.77143	0.80952	0.67568	0.72973	0.77778	0.78947	0.78947	0.7561	0.73684	0.79487	0.75	0.7619	0.77273	0.72973	0.69231	0.72093	0.7619	0.78723	0.7551	0.73684	0.69231	0.68421	0.38983	0.4386	0.39623	0.43333	0.29032	0.34483	0.4386	0.45833	0.43333	0.53846	0.35849	0.37705	0.35714	0.55102	0.42308
6	CT-JAM	0.86667	0.72093	0.79487	0.64444	0.71429	0.49091	0.84211	0.72093	0.65217	0.70213	0.75	0.75	0.78723	0.71429	0.71429	0.70732	0.76744	0.72093	0.69565	0.67442	0.72727	0.68889	0.74468	0.79592	0.71429	0.77273	0.70833	0.78723	0.76923	0.74074	0.67442	0.77273	0.76744	0.3125	0.25806	0.41379	0.26154	0.22388	0.26984	0.35484	0.43396	0.32308	0.47368	0.37931	0.24242	0.40984	0.44444	0.36842
8	CT-JAM	0.73684	0.72222	0.8125	0.57895	0.65714	0.5	0.87097	0.77778	0.64103	0.65	0.70732	0.75758	0.85	0.71429	0.54286	0.70588	0.77778	0.72222	0.74359	0.66667	0.72973	0.68421	0.8	0.80952	0.6	0.78378	0.7561	0.75	0.73333	0.78723	0.72222	0.72973	0.72222	0.36842	0.41818	0.33333	0.34483	0.43333	0.35714	0.34545	0.3913	0.34483	0.44	0.37255	0.38983	0.22222	0.31915	0.36
9	CT-JAM	0.71429	0.75	0.77778	0.57143	0.64103	0.5	0.82857	0.75	0.62791	0.59091	0.64444	0.72973	0.77273	0.64103	0.64103	0.73684	0.75	0.75	0.72093	0.65	0.7561	0.66667	0.72727	0.73913	0.58974	0.65854	0.68889	0.72727	0.7551	0.76471	0.7	0.65854	0.65	0.40984	0.45763	0.41818	0.35484	0.40625	0.36667	0.32203	0.44	0.3871	0.48148	0.38182	0.42857	0.34483	0.37255	0.37037
4	CT-CON	0.72973	0.65714	0.74194	0.51351	0.58824	0.44681	0.8	0.65714	0.57895	0.53846	0.6	0.625	0.69231	0.58824	0.58824	0.69697	0.71429	0.65714	0.63158	0.6	0.66667	0.56757	0.69231	0.7561	0.52941	0.61111	0.6	0.69231	0.68182	0.69565	0.6	0.61111	0.6	0.32143	0.37037	0.44	0.29825	0.38983	0.34545	0.33333	0.28889	0.40351	0.30612	0.28	0.37931	0.32075	0.30435	0.26531
2	CT-CON	0.84211	0.66667	0.75	0.63158	0.71429	0.375	0.80645	0.72222	0.64103	0.7	0.7561	0.75758	0.8	0.71429	0.65714	0.70588	0.72222	0.66667	0.69231	0.66667	0.67568	0.68421	0.75	0.80952	0.71429	0.78378	0.70732	0.75	0.73333	0.74468	0.66667	0.78378	0.77778	0.33333	0.38182	0.33333	0.27586	0.26667	0.25	0.34545	0.34783	0.27586	0.4	0.33333	0.32203	0.25926	0.40426	0.32
5	CT-CON	0.85714	0.8	0.83333	0.71429	0.74359	0.5	0.88571	0.8	0.72093	0.68182	0.73333	0.78378	0.72727	0.64103	0.74359	0.73684	0.85	0.8	0.76744	0.75	0.80488	0.7619	0.77273	0.73913	0.74359	0.70732	0.64444	0.77273	0.79592	0.72549	0.7	0.70732	0.7	0.44262	0.45763	0.52727	0.41935	0.40625	0.43333	0.45763	0.52	0.3871	0.55556	0.52727	0.46032	0.41379	0.52941	0.48148
7	CT-CON	0.76471	0.75	0.78571	0.64706	0.74194	0.22727	0.77778	0.75	0.71429	0.61111	0.67568	0.72414	0.77778	0.6129	0.67742	0.66667	0.75	0.6875	0.77143	0.75	0.69697	0.76471	0.77778	0.84211	0.74194	0.69697	0.72973	0.77778	0.7561	0.81395	0.625	0.75758	0.75	0.43396	0.45098	0.48936	0.37037	0.42857	0.34615	0.33333	0.42857	0.40741	0.3913	0.40426	0.38182	0.36	0.34884	0.34783
11	CT-CON	0.85	0.73684	0.82353	0.65	0.72973	0.44	0.87879	0.73684	0.65854	0.66667	0.72093	0.71429	0.80952	0.67568	0.67568	0.72222	0.78947	0.73684	0.70732	0.68421	0.74359	0.7	0.7619	0.81818	0.67568	0.74359	0.72093	0.80952	0.74468	0.7551	0.68421	0.74359	0.73684	0.32203	0.36842	0.4717	0.36667	0.29032	0.34483	0.40351	0.375	0.36667	0.42308	0.39623	0.37705	0.32143	0.5102	0.42308
10	CT-CON	0.86047	0.7561	0.83784	0.67442	0.75	0.39623	0.88889	0.7561	0.68182	0.64444	0.73913	0.73684	0.73333	0.65	0.7	0.74359	0.80488	0.7561	0.72727	0.70732	0.7619	0.72093	0.77778	0.74468	0.7	0.66667	0.6087	0.73333	0.76	0.69231	0.65854	0.66667	0.65854	0.3871	0.4	0.42857	0.33333	0.38462	0.34426	0.33333	0.37255	0.36508	0.41818	0.39286	0.375	0.28814	0.42308	0.38182
[truncated: 29 more columns]
