# Supplementary material for: Modification of the equine gastrointestinal microbiota by Jerusalem artichoke meal supplementation
Source: PLoS One. 2019 Aug 8;14(8):e0220553. doi: 10.1371/journal.pone.0220553 (PMC6687111; doi:10.1371/journal.pone.0220553)
Supplement: S5 Table — The relative abundances per animal are presented for the CON (placebo) group and the JAM (Jerusalem artichoke meal) group. Both groups contained genera with Un (unknown) members or IS (incertae sedis) species. (XLSX) [file pone.0220553.s007.xlsx]

## Sheet: Tabelle1
S5 Table: Relative abundance (in %) at the genus level for the individual horses in the JAM and CON groups.
Part	taxa	CON						JAM
		animal						animal
		2	4	5	7	10	11	1	3	6	8	9	12
Pars nonglandularis	Acinetobacter	1.3	0.9	-	1.7	0	0.5	-	0.4	1.7	0.4	0	2.9
	Actinobacillus	10.7	2.2	-	5	1.9	0	-	0.3	11.5	0.7	1.2	0
	Asaia	0	0	-	2.8	0.2	0	-	0	0	0	0	0
	Bacillus	0	0	-	0	0	1	-	0	0	0	0	0
	Chloroplast	0	0	-	3.7	0	0	-	1.8	0	0	0	2.2
	Clostridium	0.3	0	-	0	0.8	1.1	-	0	0	3.3	0.3	0
	Enterobacter	0	0	-	0.7	0	0	-	0	0	0	0	4.2
	Halomonas	0	0	-	0	0	0.8	#VALUE!	0	0	0	0	0
	IS(Lachnospiraceae)	0.4	0	-	2.6	0.9	0.5	-	12.9	0	1.2	0.4	0
	Lactobacillus	69.7	69	-	77.6	70.8	76.9	-	80.8	73.1	78.5	76	83.2
	Lactococcus	0	0	-	0	1.4	0.3	-	0	0	6.7	15.9	0.5
	Neisseria	0.7	0	-	0	0	0	-	0.9	0	0	0	1.1
	Pasteurella	3.2	0	-	0.6	1	0	-	0	0	0	0	0.5
	Rothia	0	0	-	0	0.2	0	-	0	0	0	0	0.3
	Sarcina	0	0	-	0.4	1	1	-	0.3	0	4.7	0.4	0
	Streptococcus	12.2	22.1	-	0	12.5	1.9	-	2	8.8	1.6	0.4	0.6
	Un(Acidobacteria)	0	0	-	0	0	0.4	-	0	0	0	0	0
	Un(Christensenellaceae)	0	0	-	0	0	0	-	0.4	4.5	0	0	0
	Un(Lachnospiraceae)	0.6	5.8	-	4.5	6.5	4.6	-	0	0.4	0.5	4.2	1.4
	Un(Peptostreptococcaceae)	0	0	-	0	0	1.4	-	0	0	0	0	0
	Un(Ruminococcaceae)	0	0	-	0	0	0	-	0	0	0.7	0	0.7
	Un(S24-7)	0	0	-	0	0.3	0.7	-	0	0	0	0	0
	Weissella	0	0	-	0	0	0	-	0	0	1.1	1.2	2.4
	Xylanibacter	0.8	0	-	0	2.4	8.9	-	0.3	0	0.7	0	0
Pars glandularis	Acinetobacter	1.6	0.5	0	-	0	1.2	0.5	0.6	1.1	0	0.9	1.8
	Actinobacillus	4.6	5.7	1.1	-	0.5	1.2	4.7	0	0	0	0.7	0
	Chloroplast	0	0.4	0	-	1.3	0.3	0.7	0	0.7	0	0	1.1
	Clostridium	0	0	0.3	-	12.7	0	0.6	0.8	23	0	1.5	2.5
	Dialister	0	0	0	-	0	0	0	0	0	0	0	0
	Enterococcus	0	0	0	-	0	0	0.4	0	0	0	0	0
	Escherichia Shigella	0	0	0	-	0	0	0.5	0	0	0	0	0
	Gardnerella	0	0.3	2.7	-	0	0	0	0	0	0	0	0
	IS(Lachnospiraceae)	0.5	0	10	-	0.4	0.9	2	1	0	2.3	2.5	0
	Lactobacillus	82.4	82.9	75.9	-	47.8	82.6	83.1	95.1	36.3	85.5	88.1	81.2
	Lactococcus	0	0	0	-	1.2	0	0	0	0	2.9	2.3	0
	Moraxella	0	0	0.4	-	0	0	0	0	0	0	0	0
	Neisseria	0.3	0.5	0	-	0	0.3	0	0	0	0	0	0.7
	Paenibacillus	0	0	0	-	0	0	0	0	0	0	0	0.7
	Pasteurella	2.3	0	0	-	0	0.3	0	0	0	0	0	0.4
	Phyllobacterium	0	0	0	-	0	0	0.4	0	0	0	0	0
	Pseudomonas	0	0	0	-	0	0	0	0	0	0	0	0.4
	Sarcina	0.6	0.6	0.4	-	27.5	0.3	0	1.2	36.6	0.3	2.4	2.6
	Sharpea	0	0	0.8	-	0	0	0	0	0	0	0	0
	Streptococcus	6.1	3.1	4.4	-	2.1	7.1	0.3	0.3	0	0	0	1.2
	Treponema	0	0	0	-	0	0	0	0	0	0	0	0.4
	Un(Anaerolineaceae)	0	0	0	-	0	0	0	0	0	0	0	0.4
	Un(ARKICE-90)	0	0	0	-	0	0	5.1	0	0	0	0	0
	Un(Christensenellaceae)	0	0	0	-	0	0	0.6	0	0.5	0	0	0
	Un(Lachnospiraceae)	0.8	4	1.5	-	3.8	2.4	0	0	0.3	0.6	1.6	3.4
	Un(Peptostreptococcaceae)	0	0	0	-	0	0	0.3	0	0.9	0	0	0
	Un(Ruminococcaceae)	0	0	0	-	0	0	0	0	0	0.6	0	0.3
	Un(S24-7)	0	0	0	-	0	0	0	0	0.5	0	0	0
	Variovorax	0	0	0	-	0	0	0.8	1	0	0	0	0
	Veillonella	0	0	1.4	-	0	0	0	0	0	4.5	0	0
	Weissella	0	0	0	-	0	0	0	0	0	3	0	2.8
	Xylanibacter	0.7	2.1	0.8	-	2.7	3.2	0	0	0	0.3	0	0
small intestine	Acinetobacter	33	0.6	0	0.5	0	0.5	-	0	0.5	0	0.4	0.5
	Actinobacillus	0	48.9	49.7	4.9	1	0	-	2	40.7	16.8	0	0
	Asaia	0	0.3	5.7	0	0	0	-	0	0	0.3	0	0
	Blautia	0.4	0	0	0	0	0	-	0	0	0	0	0
	Cedecea	0	0	0	0	0	0	-	0	0	0.3	0	0
	Cellusilyticum	0	0	0	0	0	0	-	0	0.3	0	0	0
	Chloroplast	0	0.3	0.8	0	0	0	-	0.6	2.1	2.5	0	0
	Clostridium	0	0	3.5	2.1	16.4	5.4	-	3.6	10.3	9	21	4
	Curtobacterium	0.3	0	0	0	0	0	-	0	0	0	0	0
	Devosia	0.6	0	0	0	0	0	-	0	0	0	0	0
	Enterobacter	0	1.6	2.2	0	0.6	1.8	-	0	0	1	0	0
	Escherichia Shigella	0	3.2	5.6	0	9.7	3.1	-	0	0	10.8	0	0.7
	Gardnerella	0	0	0.4	0	0	0	-	0	0	0	0	0
	IS(Lachnospiraceae)	0.3	0	0.4	3.1	0.6	0	-	1.3	0	0	72.3	0
	IS(Peptostreptococcaceae)	0	0	0	0	0	0	-	0	0	0	0	0.3
	Lactobacillus	53.2	7	8	76.1	16.5	63.1	-	85.1	0.7	32.7	1.1	47.9
	Lactococcus	0	0	0	0	0	0	-	0	0	3.7	0.7	0
	Neisseria	0	0	0.5	0	0	0	-	0.4	0	0	0	0
	Ochrobactrum	0.5	0	0	0	0	0	-	0	0	0	0	0
	Pantoea	0	0	0.4	0	0	0	-	0	0	0	0	0
	Pasteurella	0	1.6	11.3	0.4	1.9	0	-	0.3	0.3	1.5	0	0
	Patulibacter	0.5	0	0	0	0	0	-	0	0	0	0	0
	Phyllobacterium	0	0	0.9	0	2	0	-	0	0	0.3	0	0
	Planomicrobium	0	0	0.3	0	0	0	-	0	0	0	0	0
	Pseudomonas	0	0	0.3	0	0	0	-	0	0	0	0	0
	Rhizobium	2.3	0	0	0	0	0	-	0	13.1	0	0	0
	Rhodobacter	0.4	0	0	0	0	0	-	0	0	0.3	0	0
	Sarcina	0.5	0.4	2.3	2.6	18	4.4	-	5.2	0.3	1.3	0.9	5.5
	Sphingomonas	0.7	0	0	0	0	0	-	0	4.1	0	0	0
	Streptococcus	2.2	12	2.7	0	3.5	0.5	-	0.7	0	7.9	1.4	0.6
	Turicibacter	0	0	0	0	0.3	0	-	0	0	0	0	4.7
	Un(Anaerolineaceae)	0.4	0	0	0	0	0	-	0	0	0	0	0
	Un(B38)	0	0.5	1.8	0	7.8	2.3	-	0	1.2	7.5	0	0
	Un(Christensenellaceae)	0.3	0	0	0	0	0	-	0	9.1	0	0	0
	Un(Lachnospiraceae)	0.8	22.6	2	8.6	20.5	16.4	-	0	17	3.8	1.3	30.5
	Un(Peptostreptococcaceae)	0	0	0	1.3	0.4	0	-	0	0	0	0	2.4
	Un(Phyllobacterium)	1.3	0	0.5	0	0	0	-	0	0.3	0	0	0
	Un(RF9)	0.3	0	0	0	0	0	-	0	0	0	0	0
	Weissella	0	0.6	0	0	0	0.5	-	0.3	0	0	0.9	0
	Xylanibacter	1.9	0.3	0.7	0.5	0.8	2.1	-	0.4	0	0	0	3
caecum	Actinobacillus	1.3	0.9	-	0	0	0	-	0	1.2	0.3	-	-
	Alistipes	0.5	0.4	-	0	0.4	0	-	0.5	0.5	0	-	-
	Blautia	0.8	0.7	-	0.7	0.4	0.6	-	1	0	0	-	-
	Clostridium	0.4	0.7	-	0.6	1.3	1.3	-	0.7	0.4	5.1	-	-
	Coprococcus	0	1.2	-	1.1	1.3	1.4	-	1.2	0.8	1	-	-
	Desulfovibrio	1	0.5	-	2.3	1.5	0	-	1.4	0.5	1.8	-	-
	Escherichia Shigella	0	0	-	0	0	0	-	0	0	5.6	-	-
	Fibrobacter	3.5	2.2	-	0	0.3	0	-	0.7	0.4	0	-	-
	hoa5_07d05_gut_group	0.7	0	-	0	0	0	-	0	0.9	0	-	-
	IS(Lachnospiraceae)	0.4	1.9	-	0.9	0.7	0	-	0.5	1.7	0	-	-
	IS(Ruminococcaceae)	0.4	2.3	-	6.4	0.7	2	-	0.8	0	0	-	-
	Johnsonella	0.5	0	-	0.6	0	0	-	0	0	0.3	-	-
	Lactobacillus	13.1	11.8	-	11.9	11.9	21.6	-	10.7	12.2	26.5	-	-
	Lactococcus	0	0	-	0	0.6	0	-	0	0	3.5	-	-
	Marvinbryantia	0.5	2.4	-	1.1	0.8	0.4	-	2	0.3	0	-	-
	Oribacterium	0.4	0	-	0	0	0	-	0	0	0	-	-
	Paludibacter	1.8	1.2	-	2.5	1	0	-	1.4	0.7	0	-	-
	Phasolarctobacterium	1.5	0	-	0.9	1.2	0	-	0	0	2.8	-	-
	Prevotella	2.3	1.1	-	3.8	1.6	2.7	-	1.2	4.1	2.9	-	-
	Pseudobutyrivibrio	0.4	0.6	-	0.6	0.4	0	-	1.2	1.1	0	-	-
	RC9_gut_group	3.3	0.5	-	1.3	0	1.2	-	2.1	0.4	2	-	-
	Ruminococcus	7.4	6.8	-	7.4	5.5	4.5	-	6.6	10.4	5.2	-	-
	Saccharofermentans	0.4	0	-	0	0	0	-	0	0	0	-	-
	Sarcina	0.8	1.1	-	0.9	2	1.4	-	1.1	1	1	-	-
	SP3-e08	0.7	0	-	0	0	0	-	0.4	0	0	-	-
	Streptococcus	0	2.4	-	0.4	0.9	0.8	-	0	0.4	0	-	-
	Thalassospira	0	0	-	0	0	0	-	0.5	0.3	0	.-	-
	Treponema	3.7	0.4	-	0.9	0	0	-	3.4	2.4	2.6	-	-
	Un(B38)	0	0	-	0	0	0	-	0	0	4.3	-	-
	Un(BS11_gut_group)	1.2	0.6	-	1.7	0.8	0.6	-	0	0	0	-	-
	Un(Christenenellacea)	3	2.3	-	1.4	0.8	1.4	-	2.9	2.1	0	-	-
	Un(Clostridales)	0	0.9	-	0	0	0.6	-	1	0	0	-	-
	Un(Erysipelotrichaceae)	7.4	1.4	-	5.1	2.3	1	-	4.8	7.5	5.4	-	-
	Un(Lachnospiraceae)	14.5	44.3	-	22.4	42.2	42.4	-	10.8	11.2	9.8	-	-
	Un(Peptostreptococcaceae)	0	0	-	0	1.7	0	-	0	0	0	-	-
	Un(Prevotellaceae)	0	0.7	-	1.7	0.8	0	-	0	0.9	1.3	-	-
	Un(RF16)	0.4	0.4	-	0.4	0	0	-	0.9	0	0.4	-	-
	Un(RF9)	1.3	0.4	-	1.2	0	1.2	-	0.8	3.6	0	-	-
	Un(RFP12_gut_group)	2	0.5	-	1.1	0.7	0	-	0.7	0	0.5	-	-
	Un(Ruminococccaceae)	7.7	3.7	-	4.3	3.1	4.9	-	4.6	7.1	3.4	-	-
	Un(S24-7)	10.9	3.1	-	11.9	8.4	4.6	-	9.8	9.7	5.3	-	-
	Un(4C0d-2)	1.3	0	-	0.8	0	0	-	0.5	3.2	0.7	-	-
	Uncultured (Clostridiales)	0	0	-	0	0	0	-	0	0.3	0	-	-
	Weissella	0	0.6	-	0	0.3	0	-	21.6	0	2.9	-	-
	Xylanibacter	4.5	2.1	-	4.1	6.3	5.5	-	4.4	14.7	5.3	-	-
colon ventrale	Acetitomaculum	0.4	0	0	0	0	0	0.6	0	0.5	0	0	0
	Acinetobacter	0	0	0	0	0	0	0	0.3	0.3	0	0	0.5
	Actinobacillus	0.8	0.7	0.9	0	0	0	0.8	0.8	0.4	0	0	0.5
	Akkermansia	0	0	0	0	2.9	0	0	0	0	0	0	0
	Alistipes	0.4	0.4	0	0	0	0	0.4	0	0.3	0	0	0
	Anaerosporobacter	0	0	0	0	0	0	0	0.7	0	0	0	0
	Bacteroides	0	0	0	0	0	0	0	0	0	0	0	0.6
	Blautia	0.9	0.9	0	0	0	0	0	0.3	0.7	0	0	0.4
	Clostridium	0.7	0	0.7	0	5.9	1.7	0.4	0.3	1.2	0.5	0	1.4
	Coprococcus	0.8	0.6	0	1.1	0	0.4	2.4	2.1	2	1.1	0.7	0
	Desulfovibrio	1.3	0	0	0.5	0	0	0	0	0.9	0.6	0	0.9
	Enterobacter	0	0	0	0	0	0	0	0	0	3.1	0	0.7
	Escherichia Shigella	0	0	0	0	0	0	0	0	0	3	0	0.4
	Fibrobacter	0.8	1.5	0	0	1.9	1	0	0	0.4	0.7	0	0
	hoa5_07d05_gut_group	0.9	0	0	0	0	0	0	0	2.5	0	0	0
	IS(Lachnospiraceae)	0.5	1.1	4.8	0.8	1.4	0	3	1.7	0.7	0	0.4	1
	IS(Ruminococcaceae)	0	2	2	1.9	0	1.3	4.1	0	1	0	0	1.7
	Johnsonella	1.2	0	0	1.2	0	0.8	0.7	0	0	0.4	0.6	0.5
	Lachnospira	0	0	0	0	2.9	0	0	0	0	0	0	0
	Lactobacillus	9.9	8.2	10.7	6.2	7	22	12.8	18.7	11.5	19.7	7.6	36.8
	Lactococcus	0	0	0	0	0	0	0.0.	0	0	2.7	2.4	0.5
	Marvinbryantia	2.6	0.8	0.6	1.5	0.8	0.3	7.9	4.4	1	0	0.5	0
	Oribacterium	0.9	0	0.3	0	1.5	0	0	0	0	0	0	0
	Paludibacter	2.9	1.1	6.3	1	0.7	0.5	0	0	1	0.4	0	0.7
	Parasutterella	0	0	0	0	0	0	0	0.5	0	0	0	0
	Phasolarctobacterium	3.8	0	0.9	2	0.9	0.4	1.1	0	0	11.4	0	0
	Prevotella	0	0	0.5	1.1	0	0.6	0	0	2.3	0.4	0	1
	Pseudobutyrivibrio	0.8	0	0.5	0	0.6	0	0.4	0	0.6	0	0	0
	RC9_gut_group	4.4	0.0.	3.5	0.4	7.2	1.4	0.6	0	1.3	2.1	0	0.5
	Ruminococcus	7	4.5	1.9	4.6	0	1.7	1	3.2	5.7	0.4	3.3	1.7
	Saccharofermentans	0	0	0	0	0	0	0.4	0	0	0	0	0
	Sarcina	1.3	0.5	1.2	0.6	5.9	2.5	0.6	0.4	1.9	1.1	0.3	1.5
	SP3-e08	0.4	0	0	0	0	0	0	0	0	0	0.3	0
	Streptococcus	0	1.9	0.3	1.3	0	0.9	0.4	0.3	0	0	1.7	0
	Thalassospira	0	0	1.3	0	0.4	0	0	0	0	0	0	1
	Treponema	2.8	4.9	9.1	2.1	2.21	1.5	0	1	3.9	5.5	0.6	2.6
	Un(B38)	0	0	0	0	0	0	0	0	0	2.4	0	0.6
	Un(Bacteroidales)	0	0	0	0	1.7	0	0	0	0	0	0	0
	Un(BS11_gut_group)	0.7	0	0	1.1	0.5	0.5	0	0.8	0	0.3	0.5	3.7
	Un(Christenenellaceae)	4.2	1.9	9.1	1.7	0.4	0.4	7.5	6.6	4.7	0.4	2.9	1.1
	Un(Clostridales)	0	0.6	0.4	1.3	2.4	0	2.5	4.8	0.7	0.7	0.7	1
	Un(Coriobacteriaceae)	0	0	0	0	0.4	0	0	0	0	0.3	0	0
	Un(Erysipelotrichaceae)	1.5	2.4	4.4	0.8	1	0.4	0.6	0.8	5.9	1.3	0	1.9
	Un(Lachnospiraceae)	18	51	13	43.9	26.1	44.4	26.3	21.9	12.3	16.2	55.9	12.6
	Un(Peptostreptococcaceae)	0	0	0	0	1.7	0	0	0	0	0	0	0
	Un(Prevotellaceae)	0	0	0.5	1.2	0	0.5	0	0	1.7	0.7	0.4	1.6
	Un(RF9)	0.5	0	0	0	0	0	0.6	1	0.5	0	0	0
	Un(RF16)	1	0.6	1.1	0	0	0	0	0	0	0	0.6	0
	Un(RFP12_gut_group)	3.6	0.4	1.1	0	0.6	0	0	0	1.4	0	0	0.5
	Un(Rhodospirillaceae)	0	0	1	0	0.6	0	0	0	0	0	0	0
	Un(Ruminococccaceae)	10.1	5.5	12	4.3	14	4.5	11	10	6.8	2	7.4	4.5
	Un(S24-7)	9.6	5	6.7	13.3	6.5	7.3	4.9	3.5	14.3	4.3	4.1	9.1
	Un(4C0d-2)	0	0	0	0	0	0	0	0	0.4	0	0	0
	Uncultured (Clostridiales)	0	0	1	0	0	0	0	0	0	0	0	0
	Weissella	0	0.4	0	0.5	0	0	0	1.9	0	13.8	1	4.3
	Xylanibacter	5.6	3.2	4.1	5.7	2.1	5.1	8.9	4	10.8	4.7	8.2	4.4
colon dorsale	Acetitomaculum	0	0	0	0	0	0	0	0	1.1	0	0	0
	Actinobacillus	1	0	0	0	0	0	0	1.5	1.1	0	0	0.5
	Akkermansia	0	0	1	0	0	0	0	0	0	0	2.3	0
	Alistipes	0.4	0	0	0	0	0	0.5	0.3	0	0	0	0
	Anaerosporobacter	0	0	0.5	0	0	1	0	0.6	0	0	0.4	0
	Anaerovorax	0	0	1	0.5	0	0	0	0	0	0	0	0
	Bacteroides	0	0	0	0	0	0	0	0	0	0	0	0.5
	Blautia	0.5	0	0	0	0	0.4	0.8	0.9	0.4	0	0	0.6
	Clostridium	0.8	0.4	3.5	0.5	1	3.5	0.9	0.6	0.7	0.9	4.3	0.7
	Coprococcus	0.6	0.7	0	1.1	0.6	1.2	0.8	1.6	0	0.5	0	0.4
	Desulfovibrio	3.2	0	0	0	0	0	1	0.9	0.4	0	0	0.6
	Enterorhabdus	0	0	0	0	0	0.1	0	0	0	0	0	0
	Fibrobacter	0.7	0.4	2.4	0	0	0.7	1	0	0.7	1.2	0	0
	hoa5_07d05_gut_group	0	0	0	0	0	0	0	0	1	0	0	0
	IS(Lachnospiraceae)	0.9	0.3	1.8	1.4	0.6	0.7	1.3	0.5	2.1	1.3	0	0.8
	IS(Ruminococcaceae)	0	0.8	0.8	3.3	0	0	12	0.6	0	0	0	1.2
	Johnsonella	0.7	0.4	0	0.6	0	0.3	1.2	0.4	1.4	0.5	1.5	0.5
	Lachnospira	0	0	0	0	0	0	0	0	0.5	0	0	0
	Lactobacillus	11.9	5.1	6.4	9.5	9.4	24.3	18.8	13.1	9.4	12.4	7.7	42.1
	Lactococcus	0	0	0	0	0.5	0	0	0	0	1.3	1.2	0
	Marvinbryantia	0.8	0.5	0	2.3	0.4	1.3	8.2	1.7	0	0.4	1.3	0
	Oribacterium	0.4	0.5	11.1	0	0	0	0	0.4	5.5	0	0.8	0
	Paludibacter	1	0	1.7	1.1	0	0	1.3	1.4	1.5	0.4	0.4	0.7
	Parabacteroides	0	0	0	0	0	0	0.5	0	0	0	0	0
	Phasolarctobacterium	3.1	0	0	3.9	0.4	0	0	0	0	9.4	0	0
	Prevotella	1.8	0	0	0.7	0	0	0	0.4	0	0	0	1.2
	Pseudobutyrivibrio	0.4	0	0	0	0	0	0.6	0.6	0.5	0	0	0
	RC9_gut_group	6.7	0.4	4.9	1.8	0	0	0.6	3.3	18.3	6.6	4.6	1.1
	Roseburia	0	0	0	0	0	0	0.2	0	0	0	0	0
	Ruminococcus	7.5	1	0	3	1.6	0.8	1.6	3.3	1	0.4	0.7	6.5
	Saccharofermentans	0	0	2.8	0	0	0	0	0	0	0	0	0
	Sarcina	1.1	0.8	6.3	0.6	1.4	5.9	1.4	1.1	1.4	0.8	3.5	1.3
	SP3-e08	0.3	0	0	0	0	0	0	0	0	0	0	0
	Spriochaeta	0	0	0	0	0	0	0	0	0.7	0	0	0
	Streptococcus	0.4	2	0	0.7	1.3	0.6	0	0.3	0.4	0.3	1.2	0
	Thalassospira	0	0	0	0	0	0	0	0.6	0.7	0	0	0.7
	Treponema	3.1	2.8	5.5	1	0	0.4	0	6.3	7.6	2.4	1.8	1.9
	Un(Bac 22)	0	0	0.6	0	0	0	0	0	0	0	0	0
	Un(Bacteroidales)	0	0.9	0.9	0	0	0	0.3	0	2.7	0	0.7	0
	Un(BD2-2)	0	0	0.7	0	0	0	0	0	0	0	0	0
	Un(BS11_gut_group)	1	0	1.3	1.5	0	0	0	0	0.8	0	0.4	1.6
	Un(B38)	0	0	0	0	0	0	0	0	0	0.5	0	0
	Un(Christenenellaceae)	2.8	0.4	4	1.3	0.3	1.1	3.4	1.9	0	3.2	6.8	0.9
	Un(Clostridiales)	1	0.5	0	0.9	0	0	1.2	1.2	0.4	1.7	1	0.6
	Un(Coriobacteriaceae)	0	0.4	0.7	0	0	0.6	0	0	0	0.6	0.8	0
	Un(Erysipelotrichaceae)	4.3	0.3	1.9	1.7	0.4	0	1.6	2.8	4.8	0	0	1.9
	Un(Lachnospiraceae)	13.9	70.6	9.5	37.1	70.1	45.9	15.7	18.9	7.1	23.1	36.6	10.7
	Un(Peptostreptococcaceae)	0	0.4	0	0	1.8	0	0	0	0	0	2.7	0
	Un(Prevotellaceae)	0	0.4	2.4	0.5	0	0	0	0	3.1	0.5	0.4	0.4
	Un(RF16)	0.4	0.4	1.5	0	0	0	0.5	0.4	2.4	0.7	1.7	0.4
	Un(RF9)	1	0	0	0.8	0	0.9	0	0.3	0	0	0	0.4
	Un(RFP12_gut_group)	1.6	3.4	2.1	0.5	0	0	1	0.6	1.2	0	6.7	0.6
	Un(Rhodospirillaceae)	0	0	0	0.4	0	0	0	0	1.2	0..´0	0.7	0
	Un(Ruminococccaceae)	8.8	2.5	10.9	10.8	1.4	2.4	6.5	7.4	10.3	3	1.6	3.8
	Un(S24-7)	7.9	1	11.9	9.4	3.1	5.6	8.5	9	5.5	7.1	4.3	9.9
	Un(4C0d-2)	0.4	1	0.6	0	0	0	0	0	0.9	0	0.4	0
	Uncultured (Clostridiales)	0	0	0.7	0	0	0	0	0	0.6	0	0	0
	Victivallis	0	0.6	0	0	0	0.1	0	0	0	0	0	0
	Weissella	0	0	0	0	0.7	0	0	6.6	0	20	0.5	1
	Xylanibacter	9.52	1.3	0.8	3.1	5	2.1	8.6	10.3	2.6	0.9	2.9	6.5
colon transversum	Acetitomaculum	0	0	0	0	0	0	0.4	0	1.3	0	0	0.5
	Actinobacillus	0.5	0	0	0	0	0	0	0.4	0.6	0	0	0
	Akkermansia	0	0	2	4.1	0	1.7	10.1	0	0	0	3.2	0
	Alistipes	0	0	0	0	0	0	0	0	0	0	0.4	0
	Anaerosporobacter	0	0	0	0	0.9	0	0	1	0	0	0	0
	Bacteroides	0	0	0.4	0	0	0	0	0	0	0	0	0.4
	Campylobacter	0	0	0	0	0	0	0	0	0	0	0	1.1
	Clostridium	0	0.4	1.5	0	1.1	1.1	1.1	0	0.4	0	1.2	0.9
	Coprococcus	0.5	0.8	0	1.1	0	0.4	0	0.4	0	0.6	0	0.5
	Desulfovibrio	0.4	0	0	0	0	0	0	0.4	0	0	0	0
	Escherichia Shigella	0	0	1	0	0	0.8	0.4	0	0	0	0	0
	Fibrobacter	0	1.4	7.4	2.8	2.5	2.2	1.5	0	3.9	0.8	0	0
	hoa5_07d05_gut_group	0	0	0	0	0	0	0	0	1.8	0	0	0
	IS(Anaerovorax)	0	0	0	0	0	0	0	0	0	1.4	0	0
	IS(Clostridiales _Family XIII)	0	0	0	0	0	0	0	0.4	0	1	1.4	1
	IS(Lachnospiraceae)	1.6	0.6	1.6	0	0.4	0.7	0	0	2.4	0.9	0	1.9
	IS(Ruminococcaceae)	2	1.6	0.8	4.5	0.4	1.2	3.7	0	0.7	0.4	1.6	1.6
	Johnsonella	1.3	0.8	0	1.2	0	0	0.4	0	0.4	1	1	0.8
	Lachnospira	0	0	0	0	0.9	4.2	0	0	1.2	0.5	0.5	0
	Lactobacillus	5.1	4.7	8.7	12.2	8.6	8.6	8.1	8.5	8.2	10.9	10.9	17.7
	Lactococcus	0	0	0	0	0	0	0	0	0	1.6	1.2	0
	Marvinbryantia	0	0.8	0.4	6.3	0	0.4	3.7	0	0.5	0	0.6	0
	Oribacterium	7.3	1	4.5	0	0.6	1.1	0.5	0.6	1.5	0	2.5	1.4
	Paludibacter	1.9	0	1.7	6.8	1	0.5	5.8	1.1	3.4	0	0.6	1.1
	Papillibacter	0	0	1.7	0	0	0.5	0.5	0	0	0	0	0
	Phasolarctobacterium	4.6	0	0	3.2	1	2.9	3	0	0	24.2	0.4	0
	Prevotella	0.4	0	0	0	0.6	0	0	0	0.4	0.5	0	1.7
	Pseudobutyrivibrio	0	0	0	0	0	0	0	0	1.5	0	0	0
	RC9_gut_group	0.4	0.5	5.4	0	24.4	8.4	14.9	1.8	10.3	2.9	6.2	1.5
	Ruminococcus	2.1	1.5	0	1.1	0.8	0.4	0.4	0.7	4.6	2.1	0.5	1.9
	Saccharofermentans	0	0	2	0	6.9	0	0.4	0	0	0	0	0
	Sarcina	0.5	0.7	2.2	0.9	2	1.3	1.4	0.5	0.6	0.4	1.3	0.9
	Streptococcus	0	1.2	0	0	0	0	0	0	0	4	0.6	0.4
	Thalassospira	0	0	0.5	0	0.5	0	0	0	0.7	0	0	1.5
	Treponema	6.2	4.3	7.8	1.7	2.1	0.9	1	4.7	11	3.3	1.3	2
	Un(B 38)	0	0	1.4	0	0	0.4	0	0	0	0	0	0
	Un(Bacteroidales)	1	0.7	0.8	0	0	0.8	0	0	0.6	0.8	0.9	3.9
	Un(BD2-2)	0	0	1	0	0	0	0	0	0	0	0	0
	Un(BS11_gut_group)	0.6	0	2.6	5.7	4.1	0.8	0	0	0.9	0	0	2
	Un(Christenenellacea)	9.4	1.3	2.9	0	1.8	1.5	3.7	1.1	1.3	5	5.8	2
	Un(Clostridiales)	1.4	0.4	0	1.6	0.9	1.5	0	0	0.6	0	0	0
	Un(Coriobacteriaceae)	0.8	0.3	0.5	0	0.8	0	0.8	0.6	0	1.1	0.9	0
	Un(Erysipelotrichaceae)	3.8	0.5	0.7	1.3	0.4	2.9	1.1	0.6	2.7	1.2	0	0.6
	Un(Lachnospiraceae)	11.4	62.7	10.3	16.2	16.9	19.1	11.1	5.2	16.4	13.3	25.4	20
	Un(Peptostreptococcaceae)	0	0.6	4.4	6.5	0	0.4	0	0	0	0	5.1	0
	Un(Prevotellaceae)	0	0	3.7	1.1	0	0.6	0	0	1.2	0.7	0.4	0
	Un(RF16)	0	0	0.9	0	0	0	0	0	0.9	0	0	0
	Un(RFP12_gut_group)	0.6	0	0	0	0	0	8.8	0.3	0.9	0	0.6	0
	Un(Rhodospirillaceae)	0	0	0	0	0.4	0.6	0	0	0.6	0	0.4	0.9
	Un(Ruminococccaceae)	20.2	4.2	10.6	7.1	12.2	26.2	8.6	2.9	5.4	7.4	12.6	17.9
	Un(S24-7)	3.4	1.9	10.8	14.5	6.4	6.6	4.4	2.9	8.9	6.7	8.4	7
	Un(4C0d-2)	0	0	0	0	0.4	0	0.7	0	0	0	0	0
	Victivallis	0	0	0	0	0	0	1	0	0	0	0	0
	Weissella	0	4.9	0	0	0	0	0	61.5	0	7.1	0.9	0
	Xylanibacter	12.5	2.5	0	0	1.2	1.7	2.7	4.6	4.4	0	3.2	7
